# Supplementary material for: PLEKHA4 is a novel prognostic biomarker that reshapes the tumor microenvironment in lower-grade glioma
Source: Front Immunol. 2023 Sep 25;14:1128244. doi: 10.3389/fimmu.2023.1128244 (PMC10560889; doi:10.3389/fimmu.2023.1128244)
Supplement: Supplementary file 3 [file Table_2.xlsx]

## Sheet: CGGA-693-LGG-TIDE
Supplementary Table 12. The detailed TIDE data from CGGA-LGG (mRNAseq_693)
Patient	No benefits	Responder	TIDE	IFNG	MSI Expr Sig	Merck18	CD274	CD8	CTL.flag	Dysfunction	Exclusion	MDSC	CAF	TAM M2
CGGA_1002	FALSE	TRUE	-0.06	0.12	0.76	0.25	-0.22	0.04	FALSE	0.56	-0.06	0.01	-0.04	0.02
CGGA_1003	FALSE	FALSE	0.42	-0.97	0.4	-0.7	-0.16	-0.37	FALSE	-1.04	0.42	0.07	-0.05	0.04
CGGA_1010	FALSE	TRUE	-1.1	-1.02	0	-1.22	-0.62	-0.58	FALSE	0.44	-1.1	-0.03	-0.1	-0.02
CGGA_1012	FALSE	FALSE	1.1	0.3	0.42	0.5	0.01	-0.28	FALSE	-0.71	1.1	0.04	0.13	-0.01
CGGA_1014	FALSE	FALSE	0.44	0.37	0.62	0.09	-0.03	-0.06	FALSE	0.55	0.44	0.05	0.03	-0.02
CGGA_1018	FALSE	FALSE	0.54	-0.53	0.72	-0.64	-0.33	-0.38	FALSE	-1.42	0.54	0.07	-0.05	0.05
CGGA_103	FALSE	FALSE	0.28	-0.23	0.68	-0.25	-0.42	-0.25	FALSE	-1.17	0.28	0.01	0	0.02
CGGA_1030	FALSE	TRUE	-0.01	-0.48	0.88	-0.58	-0.02	0.35	FALSE	-0.41	-0.01	0.02	-0.06	0.04
CGGA_1032	FALSE	TRUE	-1.38	-0.3	0	-0.32	-0.15	0.32	FALSE	1.58	-1.38	-0.15	0.03	-0.07
CGGA_1033	FALSE	TRUE	-0.04	-0.84	0.89	-0.47	-0.3	0.05	FALSE	0.77	-0.04	0.01	-0.06	0.05
CGGA_1037	FALSE	TRUE	-0.29	-0.78	0.59	-0.17	-0.58	-0.35	FALSE	1.27	-0.29	-0.01	-0.07	0.03
CGGA_1048	FALSE	TRUE	-0.07	1.88	0.5	0.97	2.89	0.45	FALSE	0.05	-0.07	-0.01	0.08	-0.09
CGGA_1051	FALSE	TRUE	-0.04	-0.6	0.55	-0.68	-0.3	0.14	FALSE	0.17	-0.04	-0.03	0	0.03
CGGA_1055	FALSE	FALSE	0.09	0.47	0.6	-0.22	-0.16	-0.4	FALSE	-1.6	0.09	-0.01	0.01	0.01
CGGA_1057	FALSE	FALSE	0.89	1.55	0.48	1.6	0.76	1.36	TRUE	0.89	-1.02	-0.15	0.05	-0.05
CGGA_1058	FALSE	TRUE	-0.27	0.25	0.64	-0.24	0.01	-0.24	FALSE	-1.36	-0.27	-0.1	0.07	-0.02
CGGA_106	FALSE	FALSE	1.41	1.18	0.75	1.33	-0.33	1.67	TRUE	1.41	-1.52	-0.18	0.03	-0.07
CGGA_1063	FALSE	TRUE	-1.28	-1.26	0	-1.26	-0.28	-0.45	FALSE	0.63	-1.28	-0.08	-0.07	-0.02
CGGA_1065	FALSE	FALSE	1.03	-0.47	0.62	-0.29	-0.47	-0.25	FALSE	-1.17	1.03	0.1	-0.01	0.06
CGGA_1066	FALSE	FALSE	0.22	0.35	0.68	-0.08	0.17	-0.22	FALSE	-0.59	0.22	-0.02	0.1	-0.05
CGGA_1069	FALSE	FALSE	0.33	2.72	0.53	1.36	2.99	1.48	TRUE	0.33	-0.46	-0.12	0.2	-0.16
CGGA_107	FALSE	FALSE	1.74	0.73	0.43	0.33	0.68	-0.18	FALSE	-1.18	1.74	0.11	0.2	-0.06
CGGA_108	FALSE	TRUE	-0.59	1.17	0.32	0.79	0.4	0.58	TRUE	-0.59	1	0.02	0.17	-0.05
CGGA_1082	FALSE	FALSE	0.2	-0.57	0.54	0.09	-0.37	-0.35	FALSE	0.54	0.2	0.05	-0.05	0.03
CGGA_1087	FALSE	FALSE	0.9	-0.8	0.63	-0.62	-0.49	-0.29	FALSE	-1.84	0.9	0.12	-0.07	0.07
CGGA_1097	FALSE	FALSE	0.89	0.11	0.71	0.09	0.38	-0.35	FALSE	-0.3	0.89	0.07	0.07	-0.01
CGGA_1100	FALSE	TRUE	-0.95	-1.17	0.01	-1.19	-0.13	-0.53	FALSE	0.77	-0.95	-0.04	-0.08	0
CGGA_1101	FALSE	TRUE	-0.73	-1.09	0	-1.09	-0.4	-0.58	FALSE	1.04	-0.73	-0.02	-0.05	-0.02
CGGA_1108	FALSE	TRUE	-0.41	2.04	0.41	1.85	1.5	2.29	TRUE	-0.41	-0.1	-0.03	0.1	-0.08
CGGA_1111	FALSE	TRUE	-0.18	0.95	0.43	0.95	0.48	0.52	TRUE	-0.18	1.01	0.1	0.04	0
CGGA_112	FALSE	FALSE	0.33	-0.19	0.46	-0.54	-0.29	-0.51	FALSE	-0.96	0.33	0.03	-0.03	0.04
CGGA_1120	FALSE	TRUE	-1.03	-1.12	0	-1.27	-0.54	-0.54	FALSE	0.99	-1.03	-0.05	-0.05	-0.03
CGGA_1121	FALSE	FALSE	0.71	-0.59	0.67	-0.16	-0.26	-0.51	FALSE	-0.9	0.71	0.06	-0.04	0.07
CGGA_1126	FALSE	FALSE	0.44	0.77	0.54	0.19	-0.04	-0.1	FALSE	-0.1	0.44	0.11	-0.04	0
CGGA_1127	FALSE	TRUE	-0.55	-0.69	0.53	0.14	-0.42	-0.43	FALSE	0.97	-0.55	-0.03	-0.07	0.02
CGGA_1131	FALSE	FALSE	0.89	-0.23	0.49	-0.57	-0.28	-0.56	FALSE	-1.8	0.89	0.13	-0.02	0.02
CGGA_1132	FALSE	TRUE	-0.6	-0.59	0.34	-0.7	-0.61	-0.41	FALSE	0.78	-0.6	-0.04	-0.07	0.02
CGGA_1137	FALSE	TRUE	-1.1	-0.75	0	-0.73	-0.43	-0.33	FALSE	1.05	-1.1	-0.07	-0.03	-0.05
CGGA_1141	FALSE	TRUE	-0.12	-0.2	0.83	-0.05	-0.24	0.26	FALSE	1.06	-0.12	-0.02	-0.01	0.01
CGGA_1144	FALSE	TRUE	-0.24	-0.48	0.75	-0.37	-0.03	0.28	FALSE	0.18	-0.24	-0.04	-0.03	0.03
CGGA_1147	FALSE	FALSE	0.26	-0.55	0.67	-0.46	-0.4	-0.37	FALSE	-1.25	0.26	-0.01	0	0.04
CGGA_1148	FALSE	TRUE	-0.01	0.88	0.38	0.56	-0.13	-0.16	FALSE	-0.75	-0.01	-0.05	0.1	-0.04
CGGA_1152	FALSE	FALSE	1.17	0.74	0.4	1.5	-0.14	0.45	TRUE	1.17	0.37	-0.03	0.11	-0.03
CGGA_1154	FALSE	TRUE	-0.29	0.43	0.46	0.31	0.77	0.03	FALSE	-1.14	-0.29	0	-0.02	-0.03
CGGA_1155	FALSE	TRUE	-0.07	-0.44	0.53	0.21	-0.58	-0.3	FALSE	0.7	-0.07	0.03	-0.07	0.03
CGGA_1156	FALSE	FALSE	0.12	0.42	0.44	0.52	-0.03	-0.29	FALSE	0.66	0.12	0.02	0.02	-0.02
CGGA_1157	FALSE	FALSE	0.48	-0.3	0.55	0.06	-0.42	-0.27	FALSE	0.61	0.48	0.03	0.03	0.01
CGGA_1158	FALSE	FALSE	0.34	-0.3	0.44	-0.38	-0.26	-0.53	FALSE	-1.1	0.34	0.03	-0.01	0.03
CGGA_1159	FALSE	TRUE	-0.35	-0.23	0.75	-0.24	-0.12	0.23	FALSE	1.21	-0.35	-0.03	-0.03	0.02
CGGA_1161	FALSE	FALSE	0.1	-0.73	0.8	-0.29	-0.54	0.06	FALSE	0.93	0.1	0.02	-0.05	0.05
CGGA_1162	FALSE	TRUE	-0.66	-0.86	0.35	-0.04	-0.54	-0.53	FALSE	1.42	-0.66	-0.03	-0.07	0.01
CGGA_1169	FALSE	TRUE	-0.64	0.27	0.52	-0.11	0.03	-0.05	FALSE	-0.46	-0.64	-0.08	-0.02	0
CGGA_1178	FALSE	FALSE	0.16	-0.05	0.76	-0.2	-0.14	-0.08	FALSE	-0.87	0.16	0.05	-0.08	0.05
CGGA_1181	FALSE	FALSE	0.56	0	0.6	-0.02	-0.3	-0.41	FALSE	-0.26	0.56	0.04	0	0.04
CGGA_1183	FALSE	FALSE	0.61	0.04	0.59	0.25	-0.28	-0.42	FALSE	-0.81	0.61	0.05	0.05	-0.01
CGGA_1184	FALSE	TRUE	0	0.21	0.86	-0.18	0.16	0.16	FALSE	0.97	0	-0.02	0.01	0
CGGA_1185	FALSE	FALSE	1.16	0.23	0.16	0.13	0.17	-0.05	FALSE	-0.88	1.16	0.07	0.13	-0.02
CGGA_1191	FALSE	FALSE	1.19	-0.66	0.24	-0.72	0.8	-0.53	FALSE	-0.64	1.19	0.13	0	0.05
CGGA_1192	FALSE	FALSE	0.67	0.33	0.4	0.45	0.21	0.73	TRUE	0.67	-0.78	-0.11	0.07	-0.07
CGGA_1195	FALSE	FALSE	0.39	-0.38	0.75	-0.03	-0.22	-0.3	FALSE	0.32	0.39	0.03	0.02	0.02
CGGA_1198	FALSE	TRUE	-1.41	-1.19	0	-1.42	-0.56	-0.48	FALSE	1.03	-1.41	-0.08	-0.09	-0.02
CGGA_1204	FALSE	FALSE	0.84	-0.68	0.7	-0.6	-0.29	-0.14	FALSE	-1.72	0.84	0.08	-0.02	0.06
CGGA_1205	FALSE	TRUE	-1.01	-0.55	0	-0.78	-0.26	-0.17	FALSE	1.37	-1.01	-0.08	0	-0.05
CGGA_1207	FALSE	TRUE	-0.1	-0.41	0.74	-0.24	-0.38	-0.02	FALSE	0.67	-0.1	0.01	-0.07	0.04
CGGA_1211	FALSE	TRUE	-0.25	0.24	0.7	0.17	0.64	-0.14	FALSE	-0.67	-0.25	-0.06	0.07	-0.05
CGGA_1212	FALSE	TRUE	-0.2	-0.14	0.74	-0.61	0.36	-0.39	FALSE	-1.57	-0.2	-0.07	0.02	0.01
CGGA_1223	FALSE	FALSE	1.36	1.48	0.27	0.38	0.46	0.31	FALSE	-0.16	1.36	0.14	0.1	-0.04
CGGA_1226	FALSE	TRUE	-0.35	-0.13	0.64	-0.3	0.29	-0.31	FALSE	-0.02	-0.35	-0.07	0.03	-0.01
CGGA_1228	FALSE	TRUE	-0.28	0.26	0.64	0.3	0.05	0.58	FALSE	0.54	-0.28	-0.07	0.02	0.01
CGGA_1232	FALSE	TRUE	-0.29	0.31	0.23	0.01	-0.17	-0.1	FALSE	0.66	-0.29	-0.04	0.03	-0.03
CGGA_1235	FALSE	TRUE	-0.7	0.32	0.46	0.07	0.16	-0.13	FALSE	0.76	-0.7	-0.11	0.05	-0.04
CGGA_1238	FALSE	FALSE	0.57	0.77	0.29	0.57	0.33	0.53	FALSE	0.31	0.57	-0.06	0.18	-0.04
CGGA_1239	FALSE	FALSE	0.53	-0.6	0.61	-0.31	-0.11	-0.28	FALSE	-0.81	0.53	0.03	0.01	0.03
CGGA_1264	FALSE	TRUE	-0.18	-0.19	0.5	-0.24	0.21	-0.19	FALSE	-0.47	-0.18	-0.04	-0.01	0.03
CGGA_1269	FALSE	FALSE	0.47	0.91	0.57	0.1	0.11	-0.21	FALSE	-0.69	0.47	0.06	0.03	-0.03
CGGA_1273	FALSE	FALSE	0.31	0.06	0.64	0	0.21	0	FALSE	-0.12	0.31	0.04	0	0.01
CGGA_1286	FALSE	FALSE	0.12	-0.83	0.74	-0.08	-0.6	-0.46	FALSE	0.03	0.12	0.02	-0.05	0.05
CGGA_1291	FALSE	TRUE	-0.3	-0.6	0.57	0.07	-0.57	-0.19	FALSE	1.02	-0.3	0.01	-0.07	0.02
CGGA_1295	FALSE	TRUE	-0.02	1.33	0.4	1.15	1.5	1.22	TRUE	-0.02	-0.78	-0.07	0.01	-0.06
CGGA_1300	FALSE	TRUE	-0.49	0.03	0.56	-0.08	0.24	-0.15	FALSE	-1.05	-0.49	-0.07	0	-0.01
CGGA_1303	FALSE	TRUE	-1.14	-1.07	0.02	-1.11	-0.28	-0.51	FALSE	1.02	-1.14	-0.08	-0.06	-0.01
CGGA_1305	FALSE	TRUE	-0.42	-0.2	0.63	0.11	0.04	-0.13	FALSE	0.45	-0.42	-0.01	-0.06	0.01
CGGA_1309	FALSE	FALSE	0.25	-0.65	0.59	-0.1	-0.64	-0.3	FALSE	0.22	0.25	0.06	-0.07	0.04
CGGA_1311	FALSE	FALSE	0.56	-0.44	0.5	-0.8	-0.39	-0.18	FALSE	-1.77	0.56	0.07	-0.02	0.03
CGGA_1317	FALSE	TRUE	-1.15	-1.36	0.01	-1.29	-0.53	-0.29	FALSE	1.16	-1.15	-0.07	-0.07	-0.01
CGGA_1318	FALSE	TRUE	-0.8	0.89	0.25	1.25	-0.11	0.96	FALSE	0.07	-0.8	-0.09	0.02	-0.05
CGGA_1319	FALSE	TRUE	-0.03	-0.92	0.69	-0.07	-0.47	-0.32	FALSE	0.34	-0.03	0.03	-0.09	0.06
CGGA_1321	FALSE	FALSE	1.03	-0.03	0.44	-0.22	-0.19	-0.13	FALSE	-1.37	1.03	0.15	-0.02	0.02
CGGA_1334	FALSE	TRUE	-0.13	0.48	0.37	0.58	0.13	0.48	FALSE	0.73	-0.13	-0.08	0.13	-0.07
CGGA_1335	FALSE	FALSE	0.57	-0.49	0.85	-0.28	-0.22	0.01	FALSE	0.01	0.57	0.05	-0.05	0.08
CGGA_1339	FALSE	FALSE	0.13	-0.17	0.67	-0.29	-0.15	-0.19	FALSE	-1.44	0.13	-0.01	0	0.03
CGGA_1345	FALSE	TRUE	-1.15	0.52	0.73	1.28	0.24	0.06	FALSE	0.78	-1.15	-0.12	-0.01	-0.04
CGGA_135	FALSE	FALSE	0.03	1.64	0.33	1.27	0.97	1.4	TRUE	0.03	0.54	-0.04	0.23	-0.11
CGGA_1350	FALSE	TRUE	-1.19	-1.26	0.01	-1.19	-0.52	-0.5	FALSE	0.85	-1.19	-0.08	-0.06	-0.02
CGGA_1356	FALSE	TRUE	-0.15	0.12	0.89	-0.27	-0.04	0.1	FALSE	0.19	-0.15	-0.03	-0.02	0.02
CGGA_1359	FALSE	FALSE	1.26	0.5	0.31	0.8	0.31	0.72	FALSE	-0.32	1.26	0.07	0.14	-0.02
CGGA_1361	FALSE	TRUE	-0.1	0.45	0.72	-0.06	0.04	-0.05	FALSE	-0.71	-0.1	-0.04	0	0.02
CGGA_1362	FALSE	TRUE	-1.03	1.18	0.72	0.43	0.29	0.74	FALSE	-0.27	-1.03	-0.1	-0.02	-0.03
CGGA_1368	FALSE	TRUE	-1.09	-1.28	0.01	-1.22	-0.54	-0.37	FALSE	0.63	-1.09	-0.06	-0.08	-0.01
CGGA_1369	FALSE	FALSE	0.05	-0.66	0.75	-0.25	-0.52	-0.49	FALSE	0.06	0.05	0.04	-0.1	0.07
CGGA_1377	FALSE	TRUE	-0.05	-0.15	0.48	-0.45	0.04	-0.32	FALSE	-1.44	-0.05	-0.02	-0.02	0.03
CGGA_1383	FALSE	FALSE	0.87	-0.44	0.59	-0.4	-0.53	-0.37	FALSE	-0.37	0.87	0.13	-0.07	0.06
CGGA_1386	FALSE	TRUE	-0.14	-0.57	0.52	0.27	-0.4	-0.45	FALSE	0.65	-0.14	0.01	-0.06	0.03
CGGA_1389	FALSE	FALSE	0.35	-0.28	0.82	0.05	-0.45	0.11	FALSE	0.31	0.35	0.09	-0.09	0.05
CGGA_1390	FALSE	FALSE	0.01	0.23	0.68	0.12	0.08	0.09	FALSE	0.67	0.01	0	0.02	-0.02
CGGA_1398	FALSE	FALSE	0.96	0.02	0.3	-0.32	-0.19	-0.37	FALSE	-1.13	0.96	0.05	0.03	0.06
CGGA_1400	FALSE	FALSE	0.14	-1.04	0.46	0.06	-0.64	-0.51	FALSE	0.45	0.14	0.06	-0.09	0.04
CGGA_1401	FALSE	TRUE	-0.32	-0.24	0.59	-0.38	0.66	-0.23	FALSE	-1.21	-0.32	-0.07	0.02	0
CGGA_1404	FALSE	FALSE	0.7	-0.09	0.87	-0.07	-0.34	-0.23	FALSE	-0.06	0.7	0.07	-0.03	0.06
CGGA_1407	FALSE	TRUE	-0.09	-0.75	0.52	0.35	-0.04	-0.35	FALSE	0.82	-0.09	0.01	-0.05	0.02
CGGA_1413	FALSE	TRUE	-0.08	-0.16	0.82	-0.23	0.19	0.13	FALSE	-0.95	-0.08	-0.04	0.02	0
CGGA_1416	FALSE	FALSE	0.23	0.02	0.74	0.14	-0.45	-0.41	FALSE	-0.25	0.23	0.09	-0.09	0.03
CGGA_1417	FALSE	TRUE	-1.45	0.1	0.74	-0.14	-0.15	0.07	TRUE	-1.45	0.26	0.02	0.01	0.01
CGGA_1421	FALSE	TRUE	-0.52	-0.77	0.86	-0.07	-0.36	0.26	FALSE	0.88	-0.52	-0.03	-0.08	0.02
CGGA_1424	FALSE	TRUE	-1.33	-1.41	0	-1.41	-0.62	-0.48	FALSE	0.91	-1.33	-0.08	-0.08	-0.02
CGGA_1427	FALSE	TRUE	-0.55	-0.48	0.65	0.06	-0.14	0.11	FALSE	0.64	-0.55	-0.06	-0.04	0.02
CGGA_1431	FALSE	TRUE	-0.13	-0.18	0.73	0.27	-0.44	-0.21	FALSE	0.52	-0.13	0	-0.05	0.03
CGGA_1434	FALSE	FALSE	0.61	1.29	0.57	0.91	1.85	0.67	TRUE	0.61	0.17	-0.04	0.2	-0.13
CGGA_1435	FALSE	FALSE	0.45	0.52	0.66	0.39	0.13	0.38	FALSE	-0.52	0.45	0.03	0.05	-0.01
CGGA_1437	FALSE	TRUE	-0.19	0.09	0.88	-0.07	-0.22	0.23	FALSE	0.55	-0.19	-0.04	-0.03	0.03
CGGA_1440	FALSE	FALSE	0.23	-0.14	0.73	-0.07	-0.3	-0.18	FALSE	-0.08	0.23	-0.02	0	0.06
CGGA_1443	FALSE	FALSE	0.86	1.5	0.45	2.15	1.03	1.33	TRUE	0.86	-1.24	-0.15	0.08	-0.11
CGGA_1445	FALSE	TRUE	-0.11	-1.11	0	-1.24	-0.62	-0.56	FALSE	0.22	-0.11	0.02	-0.01	-0.02
CGGA_1446	FALSE	TRUE	-1.4	-1.51	0.01	-1.53	-0.65	-0.57	FALSE	0.44	-1.4	-0.08	-0.09	-0.02
CGGA_1447	FALSE	TRUE	-1.46	-0.97	0.01	-1.29	-0.58	-0.44	FALSE	0.69	-1.46	-0.09	-0.08	-0.03
CGGA_1454	FALSE	FALSE	0	-0.61	0.91	-0.54	-0.02	0.25	FALSE	0.4	0	0.01	-0.06	0.05
CGGA_1455	FALSE	TRUE	-1.38	-1.41	0.01	-1.46	-0.67	-0.56	FALSE	0.52	-1.38	-0.09	-0.09	-0.01
CGGA_1458	FALSE	FALSE	1.07	-0.41	0.4	-0.55	-0.58	-0.16	FALSE	-1.05	1.07	0.14	-0.03	0.05
CGGA_1459	FALSE	FALSE	1.43	1.67	0.66	0.15	0.77	-0.19	FALSE	-0.88	1.43	0.11	0.16	-0.07
CGGA_1463	FALSE	FALSE	0.32	-0.19	0.72	-0.29	-0.26	-0.42	FALSE	-1.47	0.32	0.01	0.02	0.01
CGGA_1469	FALSE	TRUE	-1.23	-1.33	0.01	-1.45	-0.32	-0.56	FALSE	0.65	-1.23	-0.07	-0.08	-0.02
CGGA_1471	FALSE	TRUE	-0.33	0.31	0.56	0.03	0.21	-0.11	FALSE	-0.31	-0.33	-0.11	0.06	0
CGGA_1473	FALSE	TRUE	-1.1	-0.49	0.44	0.91	2.13	2.53	FALSE	1.68	-1.1	-0.05	-0.08	-0.02
CGGA_1474	FALSE	TRUE	-1.56	-0.62	0.01	-1.12	-0.45	-0.45	FALSE	0.9	-1.56	-0.12	-0.05	-0.04
CGGA_1477	FALSE	TRUE	-0.5	-0.34	0.7	-0.05	-0.21	-0.43	FALSE	0.08	-0.5	-0.05	-0.04	0.02
CGGA_1482	FALSE	TRUE	-0.37	-0.87	0.67	0.1	-0.6	-0.26	FALSE	0.44	-0.37	-0.01	-0.07	0.02
CGGA_1487	FALSE	FALSE	1.7	-0.06	0.66	-0.06	-0.31	-0.13	FALSE	-0.13	1.7	0.14	0.08	0.03
CGGA_1488	FALSE	TRUE	-0.26	-0.19	0.71	-0.45	-0.13	-0.37	FALSE	-1	-0.26	-0.08	0	0.03
CGGA_1497	FALSE	FALSE	1.03	-0.25	0.59	-0.63	0.23	-0.33	FALSE	-1.94	1.03	0.17	-0.07	0.04
CGGA_1502	FALSE	FALSE	0.15	0.12	0.54	0.79	-0.48	-0.08	FALSE	1.2	0.15	0	0.03	-0.01
CGGA_1504	FALSE	TRUE	-0.32	-0.09	0.48	0.5	-0.5	0	FALSE	1.02	-0.32	-0.02	-0.04	0.01
CGGA_1508	FALSE	TRUE	-0.58	0.09	0.5	0.03	0.26	-0.18	FALSE	1.31	-0.58	-0.09	0.02	-0.01
CGGA_1510	FALSE	FALSE	1.23	0.03	0.53	-0.05	-0.43	-0.39	FALSE	-1.16	1.23	0.13	0.04	0.01
CGGA_1513	FALSE	FALSE	0.65	-1	0.78	-0.59	-0.36	-0.35	FALSE	-0.2	0.65	0.08	-0.06	0.08
CGGA_1514	FALSE	TRUE	-0.7	-0.91	0	-0.76	-0.43	-0.49	FALSE	1.18	-0.7	-0.05	0.01	-0.04
CGGA_1516	FALSE	FALSE	0.42	-0.44	0.72	-0.26	-0.31	-0.55	FALSE	-0.5	0.42	0.05	-0.02	0.04
CGGA_1517	FALSE	FALSE	0.63	-0.61	0.69	-0.3	-0.47	-0.35	FALSE	-0.31	0.63	0.05	-0.05	0.08
CGGA_1518	FALSE	FALSE	1.07	-0.33	0.09	-0.46	-0.08	-0.16	FALSE	-0.05	1.07	0.11	0.04	0.01
CGGA_1523	FALSE	TRUE	-0.53	1.47	0.67	0.74	0.5	0.78	TRUE	-0.53	-0.14	-0.07	0.11	-0.06
CGGA_1524	FALSE	FALSE	1.13	0.36	0.75	-0.17	-0.34	-0.08	FALSE	-0.57	1.13	0.1	0.02	0.05
CGGA_1525	FALSE	TRUE	-0.67	-0.1	0.48	0.99	-0.19	0.01	FALSE	1.43	-0.67	-0.02	-0.08	0.01
CGGA_1526	FALSE	TRUE	-0.33	0.22	0.78	-0.09	0.01	-0.09	FALSE	-1.35	-0.33	-0.08	0.04	-0.02
CGGA_1527	FALSE	TRUE	-0.31	0.26	0.66	-0.05	0.25	-0.06	FALSE	-0.11	-0.31	-0.01	-0.06	0.02
CGGA_1528	FALSE	TRUE	-0.2	-0.23	0.74	0.21	-0.26	0.06	FALSE	0.41	-0.2	-0.01	-0.07	0.05
CGGA_1530	FALSE	TRUE	-0.61	-1.2	0.21	0.2	-0.67	-0.5	FALSE	1.07	-0.61	-0.02	-0.08	0.02
CGGA_1531	FALSE	TRUE	-0.87	0.53	0.49	0.36	0.49	0.1	FALSE	-1.21	-0.87	-0.11	0	-0.02
CGGA_1533	FALSE	FALSE	1.21	1.01	0.33	1.23	0.33	0.73	TRUE	1.21	-0.07	-0.02	0.1	-0.08
CGGA_1536	FALSE	TRUE	-1.16	0	0.62	0.1	1.03	-0.3	FALSE	-0.88	-1.16	-0.15	-0.01	-0.01
CGGA_1544	FALSE	FALSE	0.85	-0.68	0.62	-0.73	-0.18	-0.51	FALSE	-1.08	0.85	0.09	-0.03	0.06
CGGA_1552	FALSE	FALSE	0.49	-0.57	0.71	-0.17	-0.36	-0.36	FALSE	-0.42	0.49	0.04	-0.03	0.06
CGGA_1553	FALSE	TRUE	-0.1	0.16	0.84	-0.17	-0.19	0.19	FALSE	-0.24	-0.1	-0.01	-0.02	0.01
CGGA_1554	FALSE	FALSE	1.33	0.26	0.52	0.01	0.39	-0.26	FALSE	-0.32	1.33	0.09	0.14	-0.05
CGGA_1557	FALSE	FALSE	0.74	-0.35	0.73	-0.13	-0.39	-0.36	FALSE	0.05	0.74	0.11	-0.03	0.03
CGGA_1562	FALSE	FALSE	0.62	-0.53	0.87	-0.33	-0.32	-0.2	FALSE	-0.14	0.62	0.05	0	0.03
CGGA_1563	FALSE	FALSE	0.04	1.27	0.72	1.15	0.21	1.45	TRUE	0.04	0.77	-0.02	0.18	-0.04
CGGA_1565	FALSE	TRUE	-0.2	0.14	0.71	0.37	0.19	-0.26	FALSE	-0.14	-0.2	-0.05	0.04	-0.02
CGGA_1566	FALSE	FALSE	0.99	-0.76	0.67	-0.21	-0.67	-0.52	FALSE	-0.64	0.99	0.16	-0.07	0.06
CGGA_1567	FALSE	FALSE	1.34	1.8	0.8	1.64	0.42	1.75	TRUE	1.34	-0.71	0	-0.07	-0.04
CGGA_1568	FALSE	TRUE	-0.24	-0.45	0.65	0.28	-0.34	-0.13	FALSE	1.03	-0.24	0	-0.07	0.03
CGGA_1569	FALSE	FALSE	0.14	-1.15	0.68	-0.04	0.65	-0.2	FALSE	0.29	0.14	0.01	-0.04	0.05
CGGA_157	FALSE	TRUE	-0.2	-0.38	0.58	-0.12	-0.2	-0.35	FALSE	0.83	-0.2	0	-0.06	0.03
CGGA_1575	FALSE	TRUE	-0.76	1.76	0.62	1.4	1.09	0.45	TRUE	-0.76	0.65	0.03	0.13	-0.07
CGGA_1579	FALSE	TRUE	-0.24	-0.88	0.68	-0.4	1.13	0	FALSE	1.74	-0.24	0.01	-0.08	0.04
CGGA_1580	FALSE	TRUE	-0.35	0.45	0.55	0.4	0.38	0.3	FALSE	-1.01	-0.35	-0.09	0.04	-0.01
CGGA_1583	FALSE	TRUE	-0.24	-0.39	0.76	-0.08	-0.3	0.17	FALSE	0.89	-0.24	-0.03	-0.03	0.02
CGGA_1587	FALSE	TRUE	-0.75	1.27	0.53	0.68	-0.24	0.81	TRUE	-0.75	0.69	0.03	0.09	-0.02
CGGA_1588	FALSE	TRUE	-1.23	-0.08	0.11	1.55	3.84	0.44	FALSE	1.84	-1.23	-0.07	-0.08	-0.03
CGGA_1589	FALSE	TRUE	-0.15	0.28	0.89	0	0.35	0.42	TRUE	-0.15	-0.28	-0.06	0.01	0.01
CGGA_1591	FALSE	TRUE	-0.1	0.14	0.8	-0.28	0.13	-0.05	FALSE	-0.97	-0.1	-0.05	0.05	-0.02
CGGA_1592	FALSE	FALSE	0.25	1.42	0.76	0.31	0.67	-0.08	FALSE	-1.35	0.25	0.06	0.02	-0.05
CGGA_1594	FALSE	TRUE	-0.66	-1.11	0.18	-0.11	-0.57	0.58	FALSE	1.52	-0.66	-0.02	-0.07	0.01
CGGA_1598	FALSE	FALSE	0.54	0.24	0.48	0.24	0.18	-0.04	FALSE	-0.52	0.54	0.1	-0.05	0.02
CGGA_1606	FALSE	FALSE	1.4	1.07	0.56	0.42	-0.01	0.06	FALSE	-1.86	1.4	0.13	0.07	-0.01
CGGA_1607	FALSE	TRUE	-0.46	1.16	0.6	0.25	0.07	0.05	TRUE	-0.46	1.05	0.07	0.12	-0.03
CGGA_1608	FALSE	FALSE	1.3	3.33	0.84	2.99	1.66	4.25	TRUE	1.3	-1.29	0	-0.11	-0.09
CGGA_1610	FALSE	TRUE	-0.29	-0.28	0.08	1.22	-0.47	0.44	FALSE	1.64	-0.29	-0.02	-0.01	-0.01
CGGA_1614	FALSE	TRUE	-0.35	0.52	0.73	0.71	-0.09	-0.14	FALSE	0.55	-0.35	-0.05	-0.02	0.01
CGGA_1617	FALSE	FALSE	0.27	-1.23	0.75	-0.3	-0.45	-0.38	FALSE	1.03	0.27	0.05	-0.06	0.05
CGGA_1618	FALSE	FALSE	0.59	-0.69	0.68	-0.48	-0.42	-0.39	FALSE	0.11	0.59	0.07	-0.04	0.07
CGGA_1619	FALSE	FALSE	0.92	0.33	0.37	0.48	-0.28	-0.17	FALSE	-0.29	0.92	0.09	0.05	0
CGGA_1620	FALSE	TRUE	-0.28	-0.41	0.74	-0.16	-0.31	-0.25	FALSE	1.08	-0.28	-0.02	-0.07	0.05
CGGA_1621	FALSE	FALSE	0.47	-0.48	0.63	-0.39	-0.22	-0.47	FALSE	-0.35	0.47	0.05	-0.02	0.04
CGGA_1623	FALSE	FALSE	0.52	0.07	0.48	-0.04	0.44	-0.01	FALSE	1.24	0.52	-0.03	0.15	-0.04
CGGA_1627	FALSE	TRUE	-0.5	0.01	0.72	0.15	-0.17	-0.23	FALSE	0.78	-0.5	-0.07	-0.04	0.04
CGGA_1630	FALSE	TRUE	-0.26	-0.56	0.62	0.08	-0.49	-0.23	FALSE	1.31	-0.26	-0.02	-0.06	0.04
CGGA_1640	FALSE	TRUE	-0.36	-0.55	0.65	0.34	-0.36	0.03	FALSE	1.67	-0.36	0	-0.07	0.02
CGGA_1642	FALSE	TRUE	-0.09	-1.12	0.38	-0.35	-0.34	-0.42	FALSE	1.24	-0.09	0.02	-0.06	0.03
CGGA_1645	FALSE	TRUE	-0.28	0.12	0.56	-0.41	0.02	-0.39	FALSE	-1.51	-0.28	-0.01	-0.06	0.02
CGGA_1647	FALSE	TRUE	-0.47	-0.66	0.3	0.23	-0.54	-0.56	FALSE	1.18	-0.47	-0.01	-0.06	0.01
CGGA_1648	FALSE	TRUE	-0.52	-0.93	0.51	-0.01	-0.61	-0.56	FALSE	1.04	-0.52	-0.03	-0.06	0.01
CGGA_1649	FALSE	TRUE	-0.21	-0.78	0.22	0.47	-0.57	-0.34	FALSE	1.19	-0.21	0.02	-0.06	0.01
CGGA_165	FALSE	TRUE	-0.19	-1.09	0.56	-0.01	-0.52	-0.45	FALSE	1.12	-0.19	0.02	-0.08	0.03
CGGA_1651	FALSE	FALSE	0.01	-0.24	0.87	-0.3	-0.19	0.34	FALSE	0.58	0.01	0	-0.06	0.06
CGGA_1653	FALSE	TRUE	-0.17	-0.75	0.41	0.01	-0.54	-0.49	FALSE	1.21	-0.17	0.02	-0.08	0.03
CGGA_1655	FALSE	TRUE	-0.33	-0.24	0.69	0.12	-0.43	-0.21	FALSE	0.69	-0.33	-0.02	-0.06	0.03
CGGA_1657	FALSE	TRUE	-0.1	-0.46	0.56	-0.19	-0.45	-0.3	FALSE	1.36	-0.1	0	-0.03	0.02
CGGA_1660	FALSE	TRUE	-0.34	-1.13	0.22	-0.44	-0.67	0.09	FALSE	0.72	-0.34	0.02	-0.06	-0.01
CGGA_1661	FALSE	FALSE	0.04	-0.89	0.48	-0.1	-0.61	-0.53	FALSE	0.72	0.04	0.03	-0.05	0.03
CGGA_1662	FALSE	FALSE	0.06	-0.28	0.75	-0.07	-0.47	-0.24	FALSE	0.69	0.06	0.02	-0.05	0.04
CGGA_1664	FALSE	FALSE	0.19	-0.38	0.89	-0.05	-0.12	0.05	FALSE	0.6	0.19	0.01	-0.03	0.05
CGGA_1667	FALSE	TRUE	-0.63	-0.07	0.8	-0.33	0.55	-0.31	FALSE	-1.23	-0.63	-0.08	-0.01	-0.01
CGGA_1669	FALSE	FALSE	1.27	0.4	0.47	0.02	0.15	-0.24	FALSE	-0.61	1.27	0.11	0.1	-0.02
CGGA_1670	FALSE	TRUE	-0.65	0.99	0.33	0.62	-0.04	0.7	TRUE	-0.65	1.52	0.1	0.14	-0.02
CGGA_1671	FALSE	FALSE	0.96	0.6	0.71	0.02	-0.14	-0.05	FALSE	-1.23	0.96	0.16	-0.06	0.03
CGGA_1672	FALSE	TRUE	-0.31	-1.03	0.65	-0.33	-0.54	-0.4	FALSE	1.22	-0.31	0.01	-0.08	0.03
CGGA_1673	FALSE	FALSE	0.35	-0.55	0.7	-0.66	-0.15	0.04	FALSE	-0.09	0.35	0.02	-0.03	0.06
CGGA_1675	FALSE	TRUE	-0.52	1.82	0.59	1.71	0.66	1.31	TRUE	-0.52	-0.2	-0.03	0.04	-0.03
CGGA_1677	FALSE	TRUE	-0.54	-0.91	0.38	0.42	-0.54	-0.13	FALSE	1.42	-0.54	-0.01	-0.06	-0.01
CGGA_1679	FALSE	TRUE	-0.06	-1.19	0.76	-0.18	-0.47	-0.25	FALSE	1.1	-0.06	0.02	-0.07	0.04
CGGA_1680	FALSE	FALSE	0.86	1.09	0.29	1.4	0.7	0.68	TRUE	0.86	-1.87	-0.12	-0.08	-0.08
CGGA_1685	FALSE	FALSE	0.77	0.6	0.58	-0.06	-0.19	-0.27	FALSE	-1.64	0.77	0.09	0	0.01
CGGA_1686	FALSE	FALSE	0.84	-0.39	0.51	-0.03	-0.45	-0.12	FALSE	0.12	0.84	0.08	-0.02	0.06
CGGA_1688	FALSE	FALSE	1.15	0.04	0.36	0.24	-0.45	0.24	FALSE	0.76	1.15	0.06	0.1	0.02
CGGA_1689	FALSE	TRUE	-0.06	-0.37	0.66	-0.22	-0.08	-0.37	FALSE	-0.29	-0.06	-0.06	0.02	0.03
CGGA_1693	FALSE	FALSE	0.3	-0.55	0.45	0.23	-0.58	0.08	FALSE	0.33	0.3	0.07	-0.06	0.03
CGGA_1695	FALSE	FALSE	0.87	-0.96	0.79	-0.44	-0.48	-0.42	FALSE	-0.19	0.87	0.1	-0.03	0.05
CGGA_1696	FALSE	TRUE	-1.32	-0.58	0	-0.95	-0.08	-0.23	FALSE	0.88	-1.32	-0.1	-0.03	-0.06
CGGA_1700	FALSE	TRUE	-0.24	0.03	0.61	0.36	0.12	-0.03	FALSE	1.45	-0.24	-0.02	-0.01	-0.01
CGGA_1701	FALSE	FALSE	0.52	-0.88	0.77	-0.09	-0.32	-0.35	FALSE	0.22	0.52	0.07	-0.07	0.06
CGGA_1703	FALSE	TRUE	-0.01	-0.31	0.69	-0.07	-0.47	-0.33	FALSE	0.57	-0.01	0	-0.01	0.01
CGGA_1704	FALSE	TRUE	-0.21	-0.74	0.59	0.16	0.14	-0.54	FALSE	0.84	-0.21	-0.01	-0.04	0.02
CGGA_1714	FALSE	FALSE	1.07	-0.04	0.7	0.8	-0.12	0.49	TRUE	1.07	-0.56	-0.02	-0.06	0
CGGA_1715	FALSE	FALSE	0.12	0.48	0.39	0.31	0.24	0.7	TRUE	0.12	1.03	0.03	0.14	-0.02
CGGA_1716	FALSE	TRUE	-0.54	1.62	0.71	0.98	0.5	0.92	TRUE	-0.54	-0.22	-0.05	0.07	-0.06
CGGA_1718	FALSE	FALSE	0.41	-0.01	0.66	-0.05	0.2	-0.03	FALSE	0.01	0.41	0.04	-0.03	0.05
CGGA_1720	FALSE	FALSE	0.55	0.06	0.64	-0.44	0.21	-0.06	FALSE	-1.85	0.55	0.03	0.06	-0.02
CGGA_1721	FALSE	FALSE	0.17	-0.69	0.62	-0.04	-0.56	-0.29	FALSE	0.93	0.17	0.04	-0.06	0.05
CGGA_1723	FALSE	FALSE	0.64	-0.41	0.74	0.16	-0.47	0.01	FALSE	-0.01	0.64	0.08	-0.08	0.08
CGGA_1725	FALSE	FALSE	1.36	0.13	0.54	0.06	-0.42	-0.32	FALSE	-1.01	1.36	0.13	0.03	0.03
CGGA_1731	FALSE	FALSE	0.17	-0.2	0.53	-0.02	-0.56	-0.47	FALSE	-0.08	0.17	0.06	-0.06	0.01
CGGA_1737	FALSE	FALSE	0.77	-0.92	0.77	-0.16	-0.52	-0.43	FALSE	-0.12	0.77	0.09	-0.06	0.07
CGGA_1738	FALSE	FALSE	0.69	0.19	0.58	-0.07	-0.27	-0.04	FALSE	0.13	0.69	0.08	0.01	0.01
CGGA_1739	FALSE	FALSE	0.04	0.52	0.8	0.55	0.17	0.19	TRUE	0.04	0.67	0.05	0.1	-0.04
CGGA_1743	FALSE	FALSE	0.04	-0.6	0.85	-0.31	-0.3	0.22	FALSE	0.32	0.04	0	-0.05	0.05
CGGA_1745	FALSE	TRUE	-1.41	-1.38	0.01	-1.42	-0.53	-0.5	FALSE	0.68	-1.41	-0.09	-0.09	-0.02
CGGA_1747	FALSE	TRUE	-0.96	-0.29	0.42	0.69	0.21	-0.23	FALSE	0.97	-0.96	-0.07	-0.08	0.01
CGGA_1760	FALSE	FALSE	0.71	1.27	0.69	0.82	0.39	0.62	TRUE	0.71	0.05	-0.02	0.09	-0.07
CGGA_1771	FALSE	FALSE	0.3	-0.31	0.71	-0.39	-0.37	-0.2	FALSE	0.08	0.3	0.04	-0.04	0.04
CGGA_1786	FALSE	FALSE	0.78	-0.35	0.75	-0.48	-0.49	-0.45	FALSE	-0.91	0.78	0.11	-0.06	0.05
CGGA_1791	FALSE	TRUE	-1.42	-0.66	0.01	-0.77	-0.34	-0.25	FALSE	0.97	-1.42	-0.1	-0.06	-0.04
CGGA_1809	FALSE	FALSE	0.47	0.4	0.67	-0.06	-0.31	0.63	FALSE	-1.25	0.47	0.08	-0.03	0.01
CGGA_1829	FALSE	TRUE	-0.23	0.08	0.83	0.07	0.15	0.09	FALSE	0.61	-0.23	-0.05	0.02	-0.01
CGGA_1850	FALSE	TRUE	-0.08	0.16	0.76	-0.1	-0.11	-0.11	FALSE	-0.55	-0.08	-0.01	-0.03	0.02
CGGA_1854	FALSE	TRUE	-0.21	-0.26	0.53	0.05	-0.33	-0.44	FALSE	-0.61	-0.21	-0.01	-0.07	0.05
CGGA_1862	FALSE	FALSE	1.42	0.58	0.73	-0.05	0.77	-0.02	FALSE	-1.54	1.42	0.13	0.1	-0.03
CGGA_1863	FALSE	FALSE	1.36	-0.66	0.78	-0.14	-0.47	-0.37	FALSE	-0.33	1.36	0.17	-0.06	0.08
CGGA_1875	FALSE	FALSE	0.28	0.38	0.53	0.89	0.42	0.23	FALSE	0.76	0.28	0.01	0.06	-0.03
CGGA_1877	FALSE	FALSE	0.93	-0.66	0.75	-0.13	-0.54	-0.12	FALSE	-0.39	0.93	0.11	-0.05	0.07
CGGA_1880	FALSE	FALSE	0.81	-0.47	0.68	-0.5	-0.43	-0.38	FALSE	-0.48	0.81	0.11	-0.05	0.06
CGGA_1882	FALSE	FALSE	0.15	-0.45	0.69	0.09	-0.36	-0.39	FALSE	0.26	0.15	0.07	-0.09	0.04
CGGA_1902	FALSE	FALSE	1.39	-0.39	0.65	0.1	-0.07	-0.09	FALSE	-0.23	1.39	0.12	0.03	0.05
CGGA_1903	FALSE	TRUE	-0.54	-0.87	0.48	-0.01	-0.56	-0.21	FALSE	0.9	-0.54	-0.01	-0.08	0.02
CGGA_1906	FALSE	FALSE	0.78	0.64	0.67	1.19	-0.21	0.58	TRUE	0.78	-0.18	-0.04	-0.01	0.02
CGGA_1939	FALSE	TRUE	-0.32	-0.8	0.57	0.27	-0.45	0.14	FALSE	1	-0.32	0.01	-0.06	0.01
CGGA_194	FALSE	FALSE	0.22	0.08	0.83	-0.15	-0.03	0.01	FALSE	-0.2	0.22	0.04	-0.05	0.03
CGGA_1994	FALSE	FALSE	0.49	-0.57	0.87	0.03	0.89	0.01	FALSE	0.36	0.49	0.07	-0.07	0.07
CGGA_2002	FALSE	FALSE	0.14	-0.11	0.68	-0.21	-0.23	-0.18	FALSE	-0.49	0.14	-0.03	0.02	0.02
CGGA_2006	FALSE	TRUE	-0.28	1.7	0.14	1.37	-0.09	0.81	TRUE	-0.28	1.11	-0.02	0.2	-0.01
CGGA_2013	FALSE	FALSE	0.59	-0.24	0.35	-0.25	-0.43	-0.49	FALSE	-0.03	0.59	0.02	0.06	0.01
CGGA_2046	FALSE	TRUE	-0.14	1.6	0.69	1.37	0.38	1.48	TRUE	-0.14	0.33	-0.01	0.12	-0.06
CGGA_2079	FALSE	FALSE	1.16	0.45	0.42	0	-0.36	-0.42	FALSE	-1.69	1.16	0.12	0.02	0.03
CGGA_2081	FALSE	FALSE	0.6	-0.35	0.51	-0.4	-0.27	-0.47	FALSE	-0.14	0.6	0.07	0.02	-0.01
CGGA_2121	FALSE	FALSE	0.99	1.58	0.18	1.33	0.14	1.5	TRUE	0.99	0.68	-0.04	0.23	-0.08
CGGA_2129	FALSE	FALSE	1.74	0.01	0.3	-0.04	-0.54	-0.01	FALSE	-1.17	1.74	0.14	0.07	0.04
CGGA_265	FALSE	FALSE	0.7	0.17	0.66	0.02	0.08	-0.04	FALSE	0.2	0.7	0	0.1	-0.01
CGGA_279	FALSE	FALSE	1.19	0.45	0.75	0.62	-0.12	0.12	FALSE	-0.84	1.19	0.15	0.01	0
CGGA_28	FALSE	TRUE	-0.67	-0.59	0.25	-0.53	-0.54	-0.34	FALSE	0.19	-0.67	-0.02	-0.05	-0.02
CGGA_288	FALSE	FALSE	0.21	0.67	0.57	0.39	0.06	0.64	TRUE	0.21	0.38	-0.02	0.09	-0.01
CGGA_290	FALSE	FALSE	0.13	0.21	0.63	0.01	0.32	-0.19	FALSE	-1.11	0.13	-0.02	0.06	-0.03
CGGA_320	FALSE	TRUE	-0.07	0.14	0.84	-0.36	0.44	0.1	FALSE	-0.45	-0.07	-0.04	0.03	0
CGGA_336	FALSE	TRUE	-1.21	1.9	0.67	0.2	0.25	0.11	TRUE	-1.21	0.65	0.1	0.02	-0.03
CGGA_358	FALSE	FALSE	0.74	0.44	0.83	0.3	0.33	0.32	TRUE	0.74	-0.47	-0.05	-0.01	-0.02
CGGA_362	FALSE	TRUE	-0.73	1.51	0.84	1.18	2.98	0.64	FALSE	-0.31	-0.73	-0.1	0.14	-0.15
CGGA_369	FALSE	TRUE	-0.26	-0.03	0.87	-0.26	-0.12	0.02	FALSE	0.61	-0.26	-0.04	-0.03	0.02
CGGA_406	FALSE	FALSE	2.03	-0.09	0.41	-0.54	-0.34	0.06	FALSE	-1.96	2.03	0.23	0.03	0.04
CGGA_42	FALSE	TRUE	-0.4	-0.01	0.69	-0.14	0.17	-0.37	FALSE	-1.01	-0.4	-0.07	0.02	-0.02
CGGA_420	FALSE	FALSE	0.81	-0.1	0.49	-0.38	-0.56	-0.47	FALSE	-1.41	0.81	0.1	-0.03	0.05
CGGA_457	FALSE	FALSE	1.62	-0.24	0.23	-0.48	-0.52	-0.02	FALSE	-1.87	1.62	0.23	-0.04	0.04
CGGA_474	FALSE	FALSE	1.21	-0.08	0.33	-0.01	-0.43	-0.27	FALSE	-0.58	1.21	0.12	0.03	0.02
CGGA_482	FALSE	TRUE	-1.27	0.88	0.68	0.15	0.03	0.34	TRUE	-1.27	-0.35	-0.01	-0.02	-0.03
CGGA_492	FALSE	TRUE	-0.03	1.68	0.46	1.61	0.5	1.74	TRUE	-0.03	0.02	-0.02	0.08	-0.06
CGGA_503	FALSE	TRUE	-0.66	-0.06	0.68	-0.26	0.28	0.16	FALSE	0.53	-0.66	-0.09	-0.01	0.01
CGGA_507	FALSE	FALSE	0.03	-0.01	0.85	-0.42	0.1	0.34	FALSE	0.44	0.03	-0.02	0.01	0.01
CGGA_521	FALSE	TRUE	-0.48	1.16	0.53	0.55	0.35	0.54	TRUE	-0.48	0.09	-0.03	0.11	-0.06
CGGA_554	FALSE	FALSE	0.32	-0.41	0.69	0.12	-0.4	-0.05	FALSE	0.79	0.32	0.1	-0.08	0.03
CGGA_583	FALSE	TRUE	-1.52	-1.6	0	-1.6	-0.61	-0.51	FALSE	0.7	-1.52	-0.1	-0.08	-0.03
CGGA_619	FALSE	FALSE	0.27	0.05	0.72	-0.18	-0.02	0.35	FALSE	-0.33	0.27	0.01	0.01	0.02
CGGA_621	FALSE	TRUE	-1.11	-0.23	0.52	0.27	-0.49	0.16	TRUE	-1.11	1.32	0.18	-0.04	0.04
CGGA_625	FALSE	FALSE	0.29	-0.48	0.79	-0.12	-0.12	-0.48	FALSE	-0.28	0.29	0.06	-0.07	0.05
CGGA_634	FALSE	FALSE	0.04	-0.42	0.89	-0.42	0.16	-0.06	FALSE	-0.28	0.04	-0.01	-0.01	0.02
CGGA_652	FALSE	FALSE	0.12	0.63	0.88	0.13	-0.26	0.08	FALSE	-0.19	0.12	0.04	-0.07	0.03
CGGA_663	FALSE	TRUE	-0.23	-0.34	0.82	-0.32	0.38	0.02	FALSE	-0.45	-0.23	-0.05	-0.03	0.04
CGGA_703	FALSE	FALSE	0.78	2.25	0.44	1.59	0.71	2.01	TRUE	0.78	0.96	-0.02	0.24	-0.08
CGGA_705	FALSE	TRUE	-0.59	0.5	0.53	0.57	0.18	0.3	TRUE	-0.59	0.52	0.01	0.07	-0.01
CGGA_707	FALSE	TRUE	-0.07	0.01	0.77	-0.04	0.21	0.24	FALSE	-0.28	-0.07	-0.07	0.07	-0.01
CGGA_720	FALSE	FALSE	1.52	-0.42	0.72	-0.36	-0.37	-0.34	FALSE	-0.88	1.52	0.19	-0.04	0.07
CGGA_721	FALSE	TRUE	-1.02	0.45	0.88	0	0.67	-0.06	FALSE	-0.19	-1.02	-0.13	0	-0.03
CGGA_724	FALSE	FALSE	0.18	-0.4	0.88	-0.08	-0.27	-0.02	FALSE	0.32	0.18	-0.01	-0.04	0.07
CGGA_730	FALSE	TRUE	-0.46	0.16	0.76	-0.02	0.43	-0.26	FALSE	-0.59	-0.46	-0.07	0.02	-0.01
CGGA_763	FALSE	TRUE	-0.89	-0.17	0.68	-0.37	0	0.35	FALSE	0.69	-0.89	-0.11	-0.02	0
CGGA_780	FALSE	TRUE	-0.15	0.4	0.89	-0.2	0.1	0.14	FALSE	0.54	-0.15	-0.02	-0.02	0.01
CGGA_799	FALSE	FALSE	0.39	-0.14	0.8	-0.5	0.25	-0.21	FALSE	-0.35	0.39	0.06	-0.04	0.03
CGGA_809	FALSE	TRUE	-0.37	-0.21	0.75	-0.34	-0.08	-0.19	FALSE	-0.41	-0.37	-0.07	-0.04	0.04
CGGA_810	FALSE	FALSE	0.66	0.67	0.67	0.78	0.38	1.78	TRUE	0.66	-0.67	-0.07	0.08	-0.11
CGGA_825	FALSE	TRUE	-0.04	0.79	0.67	0.22	-0.21	0.02	FALSE	-0.89	-0.04	0.03	-0.03	0
CGGA_846	FALSE	TRUE	-1.38	0.09	0.8	0.45	-0.03	0.15	FALSE	0.93	-1.38	-0.12	-0.08	0
CGGA_852	FALSE	FALSE	0.35	0.55	0.53	0.08	0.3	0.1	FALSE	-0.81	0.35	-0.04	0.13	-0.04
CGGA_861	FALSE	TRUE	-0.74	0.18	0.48	0.1	0.26	0.05	FALSE	0.57	-0.74	-0.16	0.08	-0.03
CGGA_862	FALSE	TRUE	-0.26	-0.4	0.71	-0.25	-0.16	0.28	FALSE	0.93	-0.26	-0.05	-0.03	0.04
CGGA_863	FALSE	TRUE	-1.21	-0.01	0.71	-0.34	0.06	-0.12	FALSE	-0.68	-1.21	-0.12	-0.05	-0.01
CGGA_867	FALSE	FALSE	0.77	0.63	0.38	0.69	-0.21	-0.01	FALSE	-0.76	0.77	0.05	0.06	0
CGGA_881	FALSE	FALSE	1.02	0.79	0.28	0.59	1.08	0.26	FALSE	-0.76	1.02	0.06	0.12	-0.03
CGGA_882	FALSE	TRUE	-0.24	-0.01	0.78	-0.47	0.12	0.11	FALSE	0.04	-0.24	-0.06	-0.01	0.02
CGGA_883	FALSE	FALSE	0.44	-0.26	0.85	-0.35	-0.31	-0.13	FALSE	-0.7	0.44	0.03	-0.06	0.08
CGGA_887	FALSE	TRUE	-0.66	-0.42	0.69	-0.23	-0.33	0.1	FALSE	1.26	-0.66	-0.08	-0.01	0
CGGA_888	FALSE	FALSE	0.87	-0.01	0.48	-0.06	-0.37	-0.44	FALSE	-1.6	0.87	0.08	0	0.04
CGGA_889	FALSE	FALSE	0.32	-0.67	0.9	-0.28	-0.11	0.25	FALSE	-0.53	0.32	0	-0.01	0.04
CGGA_890	FALSE	FALSE	0.16	-0.44	0.43	-0.47	-0.17	-0.19	FALSE	-0.42	0.16	-0.02	0.04	0
CGGA_901	FALSE	TRUE	-0.07	0	0.41	-0.03	-0.05	-0.32	FALSE	-0.43	-0.07	-0.02	0.03	-0.02
CGGA_903	FALSE	TRUE	-0.09	0.72	0.45	0.18	0.22	-0.33	FALSE	-1.4	-0.09	-0.04	0.05	-0.03
CGGA_D19	FALSE	FALSE	0.87	0.26	0.65	-0.26	0.41	-0.3	FALSE	-1.61	0.87	0.11	0.03	-0.02
CGGA_D28	FALSE	FALSE	0.35	-0.56	0.75	-0.68	-0.28	-0.38	FALSE	-1.75	0.35	0.01	0.01	0.03
CGGA_D50	FALSE	FALSE	0.94	0.25	0.44	-0.18	-0.22	-0.02	FALSE	-1.15	0.94	0.04	0.1	0
CGGA_J50	FALSE	TRUE	-0.16	0.08	0.46	-0.22	-0.23	-0.25	FALSE	-0.05	-0.16	0.02	-0.04	-0.01
CGGA_J73	FALSE	FALSE	0.54	-0.32	0.6	-0.16	-0.12	-0.07	FALSE	-0.17	0.54	0.1	-0.06	0.04
CGGA_P103	FALSE	FALSE	0.31	-0.58	0.79	-0.32	0.16	-0.16	FALSE	-0.95	0.31	0	0	0.04
CGGA_P104	FALSE	TRUE	-1.33	-0.91	0	-0.88	-0.67	-0.47	FALSE	0.67	-1.33	-0.07	-0.07	-0.04
CGGA_P107	FALSE	FALSE	0.18	0.1	0.58	-0.42	0.5	-0.37	FALSE	-1.53	0.18	-0.01	0.04	-0.01
CGGA_P108	FALSE	FALSE	0.2	0.5	0.47	-0.26	0.23	-0.31	FALSE	-0.94	0.2	0.02	0.02	-0.02
CGGA_P11	FALSE	FALSE	0.64	0.07	0.72	-0.3	-0.22	-0.5	FALSE	-0.74	0.64	0.08	0.03	-0.02
CGGA_P110	FALSE	TRUE	-1.27	0.98	0.13	0.74	-0.27	0.73	TRUE	-1.27	0.96	0.09	0.07	-0.02
CGGA_P111	FALSE	FALSE	0.23	0.52	0.74	0.28	0.85	0.07	FALSE	-1.43	0.23	-0.01	0.03	0.01
CGGA_P113	FALSE	TRUE	-0.32	-0.36	0.83	-0.39	0.27	0.23	FALSE	0.05	-0.32	-0.07	-0.02	0.04
CGGA_P114	FALSE	FALSE	0.3	-0.29	0.71	-0.56	0	-0.42	FALSE	-1.66	0.3	0.02	0	0.02
CGGA_P115	FALSE	TRUE	-1.25	-1.02	0	-0.77	-0.39	-0.49	FALSE	1.15	-1.25	-0.09	-0.03	-0.05
CGGA_P121	FALSE	TRUE	-0.43	-0.61	0.88	0.04	-0.23	0.25	FALSE	0.89	-0.43	-0.03	-0.07	0.04
CGGA_P122	FALSE	FALSE	0.5	0.22	0.67	-0.32	0.37	-0.16	FALSE	-1.45	0.5	0.03	0.06	-0.02
CGGA_P128	FALSE	TRUE	-0.41	-0.15	0.8	-0.41	0.06	0.09	FALSE	-0.25	-0.41	-0.08	-0.02	0.03
CGGA_P13	FALSE	FALSE	0.55	-0.64	0.81	-0.47	-0.3	-0.24	FALSE	-0.98	0.55	0.02	0.01	0.04
CGGA_P131	FALSE	FALSE	0.13	0.3	0.75	-0.04	1.05	-0.07	FALSE	-1.14	0.13	-0.02	0.03	0.01
CGGA_P132	FALSE	TRUE	-0.34	0.49	0.67	-0.01	0.56	0.13	FALSE	-1.01	-0.34	-0.08	0.05	-0.01
CGGA_P137	FALSE	TRUE	-0.02	0	0.63	-0.08	0.07	0.05	FALSE	-1.4	-0.02	-0.03	0.03	0
CGGA_P142	FALSE	TRUE	-0.66	0.09	0.76	0.11	0.36	0.17	TRUE	-0.66	-0.41	-0.11	0.08	-0.03
CGGA_P144	FALSE	TRUE	-0.53	0.7	0.8	0.4	0.83	0.32	FALSE	-0.3	-0.53	-0.1	0.05	-0.03
CGGA_P145	FALSE	TRUE	-0.9	-0.07	0.78	-0.07	-0.1	-0.11	FALSE	0.4	-0.9	-0.11	-0.01	-0.01
CGGA_P146	FALSE	FALSE	0.13	0.13	0.78	-0.21	0.12	0.02	FALSE	-1.07	0.13	0	-0.01	0.02
CGGA_P147	FALSE	TRUE	-0.8	1.23	0.59	0.87	0.48	0.84	TRUE	-0.8	-0.16	-0.06	0.09	-0.06
CGGA_P150	FALSE	TRUE	-0.46	-0.23	0.63	-0.27	0.42	-0.4	FALSE	-1.32	-0.46	-0.1	0.01	0.01
CGGA_P151	FALSE	FALSE	0.24	-0.52	0.82	-0.31	-0.32	0.17	FALSE	0.87	0.24	0.02	-0.04	0.06
CGGA_P153	FALSE	TRUE	-1.4	-1.47	0	-1.36	-0.34	-0.55	FALSE	0.98	-1.4	-0.09	-0.07	-0.03
CGGA_P155	FALSE	FALSE	0.58	0.18	0.85	-0.21	0.42	0.61	FALSE	-0.28	0.58	0	0.05	0.03
CGGA_P156	FALSE	FALSE	0.19	-0.39	0.84	-0.47	0.28	-0.2	FALSE	-1.2	0.19	-0.01	-0.03	0.05
CGGA_P157	FALSE	FALSE	0.57	0.97	0.74	0.57	1.08	0.37	FALSE	-1.01	0.57	0.02	0.09	-0.04
CGGA_P158	FALSE	TRUE	-1.33	-1.55	0	-1.49	-0.67	-0.56	FALSE	0.89	-1.33	-0.08	-0.08	-0.02
CGGA_P159	FALSE	TRUE	-0.7	1.05	0.74	0.44	1.3	0.53	TRUE	-0.7	0.04	-0.05	0.1	-0.05
CGGA_P163	FALSE	TRUE	-0.7	2.6	0.75	1.95	1.51	2.13	TRUE	-0.7	-1.37	-0.09	-0.04	-0.08
CGGA_P165	FALSE	TRUE	-1.2	-1.29	0	-1.38	-0.62	-0.57	FALSE	1.17	-1.2	-0.06	-0.09	-0.02
CGGA_P17	FALSE	TRUE	-0.5	0.28	0.74	-0.23	0.46	-0.09	FALSE	-0.98	-0.5	-0.1	0.02	0
CGGA_P172	FALSE	TRUE	-1.23	-1.21	0	-1.4	-0.57	-0.52	FALSE	0.84	-1.23	-0.07	-0.07	-0.02
CGGA_P173	FALSE	TRUE	-0.92	0.52	0.63	0.53	1.35	0.28	FALSE	-0.59	-0.92	-0.17	0.06	-0.03
CGGA_P174	FALSE	FALSE	0.08	0.11	0.67	-0.23	0.21	-0.06	FALSE	-0.85	0.08	-0.05	0.06	0
CGGA_P176	FALSE	FALSE	0.26	-0.49	0.84	-0.36	0.12	-0.12	FALSE	-1.08	0.26	-0.01	0.02	0.02
CGGA_P177	FALSE	TRUE	-0.19	0.64	0.5	0.28	1.02	-0.09	FALSE	-0.82	-0.19	-0.05	0.06	-0.03
CGGA_P179	FALSE	TRUE	-0.24	-0.38	0.77	-0.61	0.18	-0.08	FALSE	-0.43	-0.24	-0.05	-0.02	0.03
CGGA_P18	FALSE	FALSE	0	0.11	0.73	0.08	0.3	-0.29	FALSE	-1.23	0	-0.05	0.08	-0.04
CGGA_P181	FALSE	TRUE	-1.04	0.78	0.55	-0.07	1.12	-0.22	FALSE	-0.76	-1.04	-0.1	-0.02	-0.04
CGGA_P183	FALSE	FALSE	0.65	-0.75	0.67	-0.63	-0.26	-0.44	FALSE	-1.59	0.65	0.05	0	0.04
CGGA_P185	FALSE	FALSE	0.95	0.64	0.62	0.24	0	0	FALSE	-1.27	0.95	0.09	0.06	-0.01
CGGA_P19	FALSE	TRUE	-0.56	-0.03	0.7	0.06	0.67	-0.12	FALSE	-1.2	-0.56	-0.1	0.01	0
CGGA_P20	FALSE	FALSE	0.11	0.07	0.57	-0.13	0.03	-0.38	FALSE	-1.27	0.11	0	0	0.01
CGGA_P21	FALSE	FALSE	0.53	-0.29	0.66	-0.01	-0.38	-0.41	FALSE	-0.3	0.53	0.07	-0.05	0.04
CGGA_P23	FALSE	TRUE	-1.47	-1.05	0	-0.91	-0.47	-0.47	FALSE	0.97	-1.47	-0.11	-0.05	-0.04
CGGA_P265	FALSE	TRUE	-1.27	-0.52	0	-1.07	0.04	-0.56	FALSE	1.11	-1.27	-0.06	-0.04	-0.07
CGGA_P266	FALSE	TRUE	-1.01	-1.3	0	-1.27	-0.65	-0.52	FALSE	0.87	-1.01	-0.04	-0.05	-0.04
CGGA_P269	FALSE	FALSE	1.46	-0.35	0.59	0.37	-0.58	-0.48	FALSE	-0.67	1.46	0.19	-0.01	0.04
CGGA_P27	FALSE	FALSE	0.43	-0.2	0.74	-0.61	0.47	-0.28	FALSE	-1.1	0.43	0.02	-0.01	0.05
CGGA_P270	FALSE	TRUE	-0.53	0.06	0.44	-0.18	0.68	-0.3	FALSE	-1.23	-0.53	-0.08	-0.01	0.01
CGGA_P271	FALSE	TRUE	-1.37	-1.22	0	-1.28	-0.3	-0.5	FALSE	0.87	-1.37	-0.09	-0.06	-0.03
CGGA_P279	FALSE	FALSE	1.3	-0.83	0.63	-0.53	-0.52	-0.34	FALSE	-0.68	1.3	0.17	-0.05	0.07
CGGA_P286	FALSE	FALSE	1.3	-0.19	0.68	-0.22	-0.38	-0.4	FALSE	-0.68	1.3	0.14	-0.03	0.08
CGGA_P29	FALSE	TRUE	-1.18	-1.05	0	-1.15	-0.5	-0.5	FALSE	0.7	-1.18	-0.04	-0.09	-0.03
CGGA_P298	FALSE	FALSE	0.63	0.62	0.72	0.3	-0.01	-0.39	FALSE	-0.51	0.63	0.11	-0.02	0
CGGA_P3	FALSE	TRUE	-1.34	-1.36	0	-1.61	-0.6	-0.56	FALSE	0.8	-1.34	-0.06	-0.09	-0.03
CGGA_P30	FALSE	FALSE	1.83	0.14	0.16	0.47	-0.15	0.03	FALSE	-0.72	1.83	0.14	0.14	-0.01
CGGA_P306	FALSE	FALSE	0.91	-0.4	0.73	-0.42	-0.47	-0.27	FALSE	-0.38	0.91	0.12	-0.06	0.06
CGGA_P308	FALSE	FALSE	0.91	-0.17	0.8	-0.12	-0.29	0.2	TRUE	0.91	0.03	0.01	-0.06	0.05
CGGA_P31	FALSE	FALSE	1.51	0.51	0.66	0.82	-0.02	0.91	TRUE	1.51	0.21	-0.04	0.15	-0.08
CGGA_P310	FALSE	TRUE	-0.52	-0.83	0.25	0	-0.62	-0.43	FALSE	1.28	-0.52	-0.01	-0.06	-0.01
CGGA_P311	FALSE	FALSE	0.11	1.92	0.53	1.41	0.24	1.07	TRUE	0.11	0.12	-0.02	0.06	-0.02
CGGA_P314	FALSE	FALSE	0.97	-0.53	0.53	-0.18	-0.61	-0.51	FALSE	-0.36	0.97	0.14	-0.03	0.04
CGGA_P315	FALSE	FALSE	0.26	-0.3	0.6	0.03	-0.39	-0.04	FALSE	0.59	0.26	0.07	-0.1	0.06
CGGA_P316	FALSE	TRUE	-0.65	-0.6	0.47	0.2	-0.43	-0.18	FALSE	1.47	-0.65	-0.02	-0.09	0.01
CGGA_P319	FALSE	FALSE	1.87	0.66	0.26	0.3	-0.39	-0.14	FALSE	-1.52	1.87	0.21	0.07	0
CGGA_P326	FALSE	FALSE	0.46	-0.2	0.74	-0.4	-0.38	-0.4	FALSE	0.22	0.46	0.04	0	0.03
CGGA_P328	FALSE	FALSE	0.26	0.77	0.52	0.32	-0.01	0.07	FALSE	-0.54	0.26	-0.04	0.14	-0.06
CGGA_P337	FALSE	FALSE	0.83	0.9	0.42	0.74	1.44	-0.03	FALSE	0.16	0.83	-0.03	0.22	-0.07
CGGA_P338	FALSE	FALSE	0.34	1.19	0.63	0.83	0.01	0.6	TRUE	0.34	0.48	-0.06	0.16	-0.03
CGGA_P346	FALSE	FALSE	0.5	0.24	0.87	0.37	0.28	0.29	FALSE	-0.39	0.5	0.04	0.07	-0.04
CGGA_P356	FALSE	FALSE	0.26	-0.06	0.62	0.17	-0.31	-0.3	FALSE	0.06	0.26	0.06	-0.08	0.04
CGGA_P358	FALSE	FALSE	1.33	1.3	0.8	1.09	0.96	1.55	TRUE	1.33	-0.66	-0.1	0.04	-0.04
CGGA_P364	FALSE	FALSE	0.08	0.92	0.74	0.92	0.12	-0.25	FALSE	-0.17	0.08	0.04	0.02	-0.06
CGGA_P388	FALSE	TRUE	-0.33	1.42	0.61	0.74	0.2	1.71	TRUE	-0.33	0.24	-0.05	0.14	-0.05
CGGA_P392	FALSE	FALSE	1	0.22	0.66	-0.33	-0.18	-0.27	FALSE	-0.59	1	0.04	0.09	0.01
CGGA_P399	FALSE	FALSE	1.06	0.03	0.75	-0.1	0	0.02	FALSE	-0.84	1.06	0.12	0	0.03
CGGA_P416	FALSE	FALSE	0.98	0.09	0.77	-0.46	-0.19	-0.28	FALSE	-0.64	0.98	0.05	0.06	0.03
CGGA_P421	FALSE	FALSE	2.05	0.27	0.34	0	-0.15	-0.17	FALSE	-1.47	2.05	0.17	0.12	0.01
CGGA_P422	FALSE	FALSE	0.59	0.33	0.48	-0.25	0.16	-0.1	FALSE	-0.48	0.59	0.02	0.06	0
CGGA_P437	FALSE	FALSE	1.39	0.11	0.5	0.03	-0.48	0.11	FALSE	-1.23	1.39	0.12	0.05	0.03
CGGA_P438	FALSE	FALSE	1.36	0.54	0.41	0.19	-0.31	0	FALSE	-0.25	1.36	0.04	0.16	-0.01
CGGA_P439	FALSE	FALSE	0.57	1.27	0.58	0.69	1.36	0.09	FALSE	-0.38	0.57	0.01	0.14	-0.07
CGGA_P446	FALSE	FALSE	1.28	0.03	0.58	-0.46	-0.61	-0.46	FALSE	-1.51	1.28	0.16	-0.02	0.04
CGGA_P461	FALSE	FALSE	0.15	1.03	0.52	0.28	0.73	0.67	TRUE	0.15	0.95	0.06	0.1	-0.02
CGGA_P468	FALSE	FALSE	1.43	0.16	0.72	-0.01	-0.57	-0.35	FALSE	-1.61	1.43	0.16	0	0.05
CGGA_P483	FALSE	FALSE	0.72	0.67	0.26	0.72	-0.19	0.67	FALSE	-0.58	0.72	0.05	0.05	-0.01
CGGA_P492	FALSE	FALSE	0.67	0.15	0.58	-0.29	-0.18	-0.37	FALSE	-0.57	0.67	0.04	0.04	0.01
CGGA_P5	FALSE	TRUE	-0.67	1.19	0.62	0.9	1.73	0.11	TRUE	-0.67	0.2	-0.06	0.17	-0.08
CGGA_P500	FALSE	FALSE	0.78	0.1	0.78	-0.41	-0.23	-0.17	FALSE	-1.34	0.78	0.01	0.06	0.03
CGGA_P501	FALSE	FALSE	0.19	0.52	0.74	0.1	-0.07	-0.23	FALSE	-1.19	0.19	-0.06	0.07	0
CGGA_P505	FALSE	FALSE	0.12	-0.09	0.76	0.01	-0.05	-0.22	FALSE	-0.58	0.12	-0.05	-0.01	0.06
CGGA_P508	FALSE	FALSE	0.57	0.37	0.86	-0.08	-0.14	0.04	FALSE	-1.03	0.57	0.05	-0.03	0.05
CGGA_P510	FALSE	FALSE	0.2	1.56	0.57	1.52	0.82	2.07	TRUE	0.2	0.28	-0.1	0.2	-0.06
CGGA_P520	FALSE	TRUE	-1.27	1.18	0.91	0.52	0.13	0.64	TRUE	-1.27	0.01	0.02	-0.04	0.01
CGGA_P568	FALSE	FALSE	1.68	0.02	0.53	-0.2	-0.58	-0.05	FALSE	-1.2	1.68	0.16	0.05	0.03
CGGA_P594	FALSE	FALSE	1.02	0.62	0.32	0.63	2.16	0.06	FALSE	-0.53	1.02	0.03	0.14	-0.04
CGGA_P604	FALSE	FALSE	1.26	0.96	0.31	0.16	-0.34	-0.36	FALSE	-1.03	1.26	0.14	0.05	-0.01
CGGA_P615	FALSE	FALSE	0.26	0.07	0.81	-0.08	-0.01	-0.03	FALSE	0.04	0.26	-0.02	0.02	0.04
CGGA_P623	FALSE	TRUE	-0.74	2.34	0.77	1.61	1.4	1.51	TRUE	-0.74	-0.8	-0.1	0.07	-0.09
CGGA_P633	FALSE	FALSE	0.75	0.56	0.59	0.23	0.08	-0.16	FALSE	-1.01	0.75	0	0.11	0
CGGA_P83	FALSE	TRUE	-0.3	0.07	0.63	0.48	0.04	-0.42	FALSE	-0.45	-0.3	-0.03	-0.06	0.04
CGGA_P84	FALSE	TRUE	-0.31	0.1	0.68	0.07	0.92	-0.01	FALSE	-1.27	-0.31	-0.08	0.02	0.01
CGGA_P86	FALSE	FALSE	0.51	-0.28	0.62	-0.35	-0.52	-0.45	FALSE	-1.49	0.51	0.05	-0.01	0.03
CGGA_P93	FALSE	TRUE	-0.77	0.36	0.64	-0.1	0.77	-0.14	FALSE	-0.83	-0.77	-0.12	0	-0.01
CGGA_P98	FALSE	FALSE	1.07	0.18	0.85	0.47	-0.13	0.58	TRUE	1.07	-0.39	-0.04	-0.06	0.04
