# Supplementary material for: PLEKHA4 is a novel prognostic biomarker that reshapes the tumor microenvironment in lower-grade glioma
Source: Front Immunol. 2023 Sep 25;14:1128244. doi: 10.3389/fimmu.2023.1128244 (PMC10560889; doi:10.3389/fimmu.2023.1128244)
Supplement: Supplementary file 4 [file Table_3.xlsx]

## Sheet: CGGA-325-LGG-TIDE
Supplementary Table 13. The detailed TIDE data from CGGA-LGG (mRNAseq_325)
Patient	No benefits	Responder	TIDE	IFNG	MSI Expr Sig	Merck18	CD274	CD8	CTL.flag	Dysfunction	Exclusion	MDSC	CAF	TAM M2
CGGA_1004	FALSE	FALSE	1.09	1.15	0.33	1.71	0.43	2.15	TRUE	1.09	-1.92	-0.2	-0.01	-0.07
CGGA_1005	FALSE	FALSE	0.13	-0.37	0.5	-0.24	-0.39	-0.33	FALSE	0.23	0.13	0.04	-0.08	0.06
CGGA_1006	FALSE	FALSE	1.03	0.66	0.35	0.63	1	0.01	FALSE	0.23	1.03	0.11	0.08	-0.05
CGGA_1013	FALSE	TRUE	0	-0.79	0.42	-0.35	-0.36	-0.49	FALSE	0.12	0	0	-0.01	0.01
CGGA_1020	FALSE	TRUE	-1.3	0.11	0.33	-0.05	-0.17	0.09	FALSE	0.04	-1.3	-0.1	-0.08	-0.01
CGGA_1022	FALSE	FALSE	0.36	0.96	0.37	0.39	1.89	0	FALSE	-0.05	0.36	-0.04	0.23	-0.13
CGGA_1027	FALSE	FALSE	0.09	1.31	0.31	0.31	0.62	0.16	FALSE	-0.52	0.09	0.04	0.06	-0.08
CGGA_1031	FALSE	TRUE	-0.31	-0.75	0.39	-0.46	-0.42	-0.61	FALSE	-0.01	-0.31	-0.06	-0.05	0.07
CGGA_1034	FALSE	TRUE	-0.53	1.68	0.47	0.42	0.88	0.02	FALSE	-0.15	-0.53	-0.07	0.11	-0.13
CGGA_1046	FALSE	TRUE	-0.12	-0.81	0.23	-0.82	-0.69	-0.45	FALSE	0.97	-0.12	-0.05	-0.02	0.06
CGGA_1050	FALSE	TRUE	-0.08	-0.86	0.35	-0.31	-0.51	-0.17	FALSE	-0.12	-0.08	0.01	-0.07	0.05
CGGA_1052	FALSE	TRUE	-0.56	0.62	0.7	0.4	-0.47	0.39	FALSE	0.34	-0.56	-0.05	-0.05	0.01
CGGA_1059	FALSE	FALSE	0.4	0.84	0.42	0.62	-0.37	0.59	FALSE	-0.94	0.4	0.08	-0.01	0
CGGA_1061	FALSE	FALSE	0.24	-0.82	0.24	-0.86	-0.81	-0.66	FALSE	-1.46	0.24	0.08	-0.1	0.05
CGGA_1071	FALSE	FALSE	1.35	0.55	0.51	0.53	0.57	-0.38	FALSE	-0.59	1.35	0.11	0.18	-0.08
CGGA_1079	FALSE	FALSE	0.06	0.54	0.7	0.73	0.64	0.38	TRUE	0.06	0.34	-0.01	0.08	-0.02
CGGA_1081	FALSE	FALSE	2.2	0.19	0.31	0.33	-0.48	1.1	FALSE	-0.22	2.2	0.18	0.14	0.01
CGGA_1094	FALSE	FALSE	0.6	0.83	0.23	0.24	0.32	-0.17	FALSE	-0.56	0.6	0.1	0	-0.01
CGGA_1113	FALSE	FALSE	1.79	-0.13	0.35	-0.22	-0.59	-0.23	FALSE	-1.01	1.79	0.16	0.05	0.05
CGGA_1118	FALSE	TRUE	-0.53	0.91	0.45	0.97	-0.58	0.11	TRUE	-0.53	0.6	0.05	0.03	0.01
CGGA_1140	FALSE	TRUE	-0.47	-0.26	0.9	-0.58	-0.15	0.16	FALSE	0.27	-0.47	-0.04	-0.07	0.04
CGGA_1145	FALSE	FALSE	0.59	0.71	0.24	0.87	3.12	0.16	FALSE	0.1	0.59	0.01	0.14	-0.06
CGGA_1146	FALSE	TRUE	-0.19	-0.07	0.71	0.12	0.17	0.18	TRUE	-0.19	-0.24	-0.05	-0.02	0.03
CGGA_1160	FALSE	TRUE	-0.89	0.87	0.7	0.7	0.19	1.33	TRUE	-0.89	0.88	0.08	0.13	-0.08
CGGA_1189	FALSE	FALSE	0.92	-0.79	0.59	-0.47	-0.46	-0.48	FALSE	-0.94	0.92	0.09	-0.02	0.06
CGGA_1190	FALSE	FALSE	0.66	-0.36	0.58	-0.25	0.38	-0.28	FALSE	-0.53	0.66	0.13	-0.11	0.07
CGGA_1215	FALSE	FALSE	0.46	0.37	0.4	0.35	-0.34	0.3	FALSE	-0.47	0.46	0	0.13	-0.06
CGGA_1231	FALSE	FALSE	1.68	1.47	0.23	1.96	1.33	1.64	TRUE	1.68	-1.93	-0.14	-0.07	-0.07
CGGA_1246	FALSE	FALSE	0.12	-0.16	0.75	0.13	-0.23	0.26	FALSE	-1.19	0.12	0.02	-0.08	0.07
CGGA_1263	FALSE	TRUE	-0.47	-0.34	0.27	-0.02	-0.01	-0.3	FALSE	0.66	-0.47	-0.04	-0.04	0.02
CGGA_1280	FALSE	TRUE	-0.12	-0.12	0.54	0.35	-0.2	-0.21	FALSE	-0.49	-0.12	0.01	-0.04	0.01
CGGA_1281	FALSE	TRUE	-0.31	-0.74	0.71	-0.46	-0.24	-0.11	FALSE	0.55	-0.31	-0.04	-0.04	0.04
CGGA_1284	FALSE	FALSE	0.14	1.6	0.58	1	1.91	-0.04	FALSE	-0.16	0.14	-0.02	0.14	-0.11
CGGA_1292	FALSE	TRUE	-0.09	0.37	0.52	0.09	-0.39	1.77	TRUE	-0.09	-0.11	0.02	-0.05	0.01
CGGA_1307	FALSE	FALSE	0.78	0.9	0.57	0.35	0.43	-0.09	FALSE	-0.89	0.78	0.08	0.09	-0.07
CGGA_1322	FALSE	FALSE	0.88	-0.91	0.42	-0.75	-0.71	-0.45	FALSE	-1.24	0.88	0.11	-0.05	0.06
CGGA_1329	FALSE	FALSE	1.53	0.06	0.44	-0.23	0.59	-0.61	FALSE	-1.64	1.53	0.13	0.11	-0.02
CGGA_1330	FALSE	FALSE	0.52	0.17	0.53	0.34	-0.27	-0.19	FALSE	-0.85	0.52	0.01	0.06	0.01
CGGA_1340	FALSE	FALSE	0.48	-0.3	0.29	-0.51	-0.24	0.14	FALSE	-0.93	0.48	0.07	-0.03	0.03
CGGA_1374	FALSE	TRUE	-0.42	2.5	0.53	0.99	1.24	0.91	TRUE	-0.42	0.37	0.05	0.14	-0.13
CGGA_1388	FALSE	TRUE	-0.1	2.07	0.59	1.21	1.41	0.97	TRUE	-0.1	-1.37	-0.12	0.01	-0.09
CGGA_1406	FALSE	TRUE	-0.84	0.85	0.33	0.74	-0.31	0.44	FALSE	-0.24	-0.84	-0.13	0.03	-0.02
CGGA_1408	FALSE	FALSE	0.78	2	0.29	1.15	0.14	1.81	TRUE	0.78	-0.64	-0.07	0.05	-0.06
CGGA_1411	FALSE	FALSE	1.64	1.2	0.51	1.15	0.48	0.54	TRUE	1.64	-1.35	-0.19	0.06	-0.07
CGGA_171	FALSE	FALSE	0.53	-0.44	0.9	-0.08	-0.43	-0.12	FALSE	-0.51	0.53	0.08	-0.08	0.07
CGGA_235	FALSE	FALSE	0.7	-0.78	0.74	-0.81	-0.69	-0.16	FALSE	-0.6	0.7	0.07	-0.06	0.09
CGGA_236	FALSE	FALSE	1.52	0.1	0.31	0.05	-0.92	-0.5	FALSE	-0.72	1.52	0.13	0.06	0.03
CGGA_241	FALSE	TRUE	-0.29	-0.32	0.62	-0.34	0.06	0.23	FALSE	1.36	-0.29	-0.05	0.02	-0.01
CGGA_243	FALSE	FALSE	0.38	-0.67	0.48	-0.64	-0.56	-0.64	FALSE	-1.63	0.38	0.06	-0.05	0.05
CGGA_245	FALSE	FALSE	0.33	0.82	0.38	0.99	0.41	1.11	TRUE	0.33	-0.13	-0.02	0.1	-0.08
CGGA_247	FALSE	FALSE	0.53	-0.21	0.45	-0.25	-0.57	-0.5	FALSE	-0.66	0.53	0.12	-0.06	0.02
CGGA_251	FALSE	TRUE	-1.5	0.64	0.84	0.33	0.16	0.11	FALSE	1.04	-1.5	-0.1	-0.08	-0.05
CGGA_252	FALSE	FALSE	0.35	-0.46	0.45	-0.58	-0.04	-0.59	FALSE	-1.11	0.35	0.03	-0.06	0.07
CGGA_254	FALSE	TRUE	-0.82	-0.82	0.63	-0.6	-0.55	-0.59	FALSE	-0.32	-0.82	-0.1	-0.04	0.01
CGGA_256	FALSE	FALSE	0.18	-0.11	0.3	-0.24	0.07	-0.33	FALSE	0.36	0.18	-0.08	0.14	-0.03
CGGA_261	FALSE	TRUE	-0.05	-0.58	0.48	-0.54	-0.69	-0.18	FALSE	0.65	-0.05	-0.05	-0.03	0.08
CGGA_267	FALSE	FALSE	0.69	-1.07	0.43	-0.9	-0.67	-0.51	FALSE	-0.69	0.69	0.04	-0.01	0.08
CGGA_269	FALSE	FALSE	1.02	1.07	0.45	1.44	0.55	1.61	TRUE	1.02	-0.93	-0.17	0.14	-0.1
CGGA_273	FALSE	TRUE	-0.71	0.23	0.74	0.09	0.79	0.02	FALSE	0.04	-0.71	-0.03	-0.07	-0.02
CGGA_276	FALSE	TRUE	-1.23	-0.42	0.57	-0.44	0.03	-0.18	FALSE	0.09	-1.23	-0.08	-0.12	0.02
CGGA_277	FALSE	FALSE	0.06	-0.52	0.89	-0.39	-0.28	0.18	FALSE	0.54	0.06	0.04	-0.11	0.08
CGGA_283	FALSE	TRUE	-0.41	-0.66	0.66	-0.33	-0.07	-0.25	FALSE	0.48	-0.41	-0.03	-0.06	0.03
CGGA_300	FALSE	TRUE	-0.52	-0.77	0.62	-0.64	-0.29	-0.34	FALSE	0.59	-0.52	-0.02	-0.11	0.05
CGGA_314	FALSE	TRUE	-1.27	-0.47	0.45	-0.47	0.14	-0.51	FALSE	0	-1.27	-0.14	-0.06	0.01
CGGA_323	FALSE	TRUE	-0.48	-0.81	0.88	-0.38	0.35	0.21	FALSE	0.75	-0.48	-0.02	-0.1	0.05
CGGA_330	FALSE	FALSE	0.48	1.28	0.22	1.16	0.82	1.09	TRUE	0.48	-0.52	-0.14	0.13	-0.07
CGGA_333	FALSE	FALSE	1.04	0.29	0.77	0.7	0.23	0.37	TRUE	1.04	-1.46	-0.16	-0.02	-0.03
CGGA_337	FALSE	FALSE	1.11	0.83	0.59	0.68	0.69	0.28	TRUE	1.11	-0.58	-0.07	0.01	-0.02
CGGA_400	FALSE	TRUE	-0.64	0.86	0.32	0.87	-0.16	0.6	FALSE	0.78	-0.64	-0.12	0.03	-0.01
CGGA_426	FALSE	FALSE	0.85	1.12	0.24	0.56	1.28	-0.14	FALSE	0.08	0.85	0.02	0.22	-0.11
CGGA_431	FALSE	FALSE	1.48	-0.23	0.35	-0.47	-0.48	-0.51	FALSE	-1.09	1.48	0.19	-0.01	0.04
CGGA_446	FALSE	FALSE	0.42	-0.61	0.48	-0.45	-0.81	-0.5	FALSE	-1.09	0.42	0.08	-0.08	0.06
CGGA_448	FALSE	FALSE	0.71	0.68	0.2	0.7	2.34	0.46	TRUE	0.71	-0.42	-0.11	0.14	-0.1
CGGA_458	FALSE	TRUE	-0.04	0.03	0.58	-0.09	-0.13	-0.27	FALSE	0.41	-0.04	0.02	-0.09	0.05
CGGA_479	FALSE	TRUE	-0.53	-0.2	0.45	-0.35	-0.42	-0.12	FALSE	0.11	-0.53	-0.05	0	-0.02
CGGA_485	FALSE	TRUE	-0.47	0.09	0.66	-0.31	-0.31	-0.31	FALSE	-1.06	-0.47	-0.08	0.02	-0.01
CGGA_488	FALSE	FALSE	0.99	0.15	0.05	-0.07	-0.67	0.1	FALSE	0.17	0.99	0.13	0.03	-0.02
CGGA_490	FALSE	TRUE	-0.37	-0.47	0.74	-0.54	-0.33	-0.2	FALSE	0.14	-0.37	-0.04	-0.04	0.02
CGGA_493	FALSE	TRUE	-0.36	-0.63	0.56	-0.52	-0.27	-0.46	FALSE	0.24	-0.36	-0.02	-0.06	0.03
CGGA_501	FALSE	TRUE	-0.13	-0.47	0.67	-0.22	0.36	-0.24	FALSE	-0.94	-0.13	-0.05	-0.02	0.04
CGGA_502	FALSE	TRUE	-0.87	-0.46	0.3	-0.34	-0.19	-0.39	FALSE	0.38	-0.87	-0.11	-0.03	0.01
CGGA_510	FALSE	FALSE	0.01	-0.33	0.48	-0.14	-0.2	-0.26	FALSE	-0.28	0.01	-0.08	0.08	0
CGGA_538	FALSE	FALSE	0.13	-0.78	0.69	-0.46	-0.33	-0.24	FALSE	-0.46	0.13	0.01	-0.08	0.08
CGGA_541	FALSE	TRUE	-0.66	-0.54	0.78	-0.43	0.72	0.15	FALSE	1.21	-0.66	-0.03	-0.09	0.03
CGGA_543	FALSE	TRUE	-0.37	-0.63	0.61	-0.38	-0.4	-0.18	FALSE	0.74	-0.37	-0.02	-0.11	0.07
CGGA_551	FALSE	TRUE	-0.26	-0.98	0.64	-0.52	-0.66	-0.22	FALSE	-0.2	-0.26	0	-0.1	0.06
CGGA_560	FALSE	FALSE	0.14	0.59	0.63	0.12	0.12	-0.15	FALSE	-0.41	0.14	0.08	-0.13	0.06
CGGA_564	FALSE	FALSE	0.47	0.74	0.6	0.58	0.41	0.26	TRUE	0.47	-0.24	-0.03	0.01	-0.01
CGGA_565	FALSE	TRUE	-0.71	-0.3	0.39	-0.53	-0.33	-0.25	FALSE	1.41	-0.71	-0.07	-0.04	0.01
CGGA_578	FALSE	TRUE	-0.49	1.04	0.38	0.71	-0.27	0.68	TRUE	-0.49	1.18	0.14	0.06	-0.02
CGGA_580	FALSE	TRUE	-0.11	-0.31	0.59	-0.37	0.19	-0.04	FALSE	0.03	-0.11	0.02	-0.09	0.05
CGGA_591	FALSE	TRUE	-0.69	-0.01	0.53	-0.06	0.49	-0.44	FALSE	-0.29	-0.69	-0.09	0.03	-0.04
CGGA_598	FALSE	FALSE	0.37	-0.69	0.6	-0.65	-0.46	-0.41	FALSE	-1.05	0.37	0.05	-0.07	0.08
CGGA_599	FALSE	TRUE	-0.28	-0.51	0.49	-0.36	-0.47	0.02	FALSE	-0.14	-0.28	-0.05	0.01	0
CGGA_601	FALSE	TRUE	-0.75	-0.34	0.78	-0.28	-0.2	0.02	FALSE	0.56	-0.75	-0.05	-0.12	0.05
CGGA_603	FALSE	TRUE	-0.98	1.05	0.27	1.1	0.18	0.25	FALSE	0.53	-0.98	-0.1	0.01	-0.06
CGGA_605	FALSE	FALSE	0.45	0.86	0.14	0.88	0.93	0.74	TRUE	0.45	1.1	-0.01	0.25	-0.07
CGGA_607	FALSE	TRUE	-0.11	-0.02	0.54	-0.49	-0.12	-0.51	FALSE	-1.24	-0.11	-0.02	-0.04	0.04
CGGA_616	FALSE	FALSE	0.71	0.11	0.22	-0.01	0.35	-0.48	FALSE	0.03	0.71	-0.01	0.19	-0.07
CGGA_630	FALSE	TRUE	-0.07	-0.47	0.64	-0.43	-0.32	-0.23	FALSE	0.14	-0.07	0	-0.06	0.05
CGGA_632	FALSE	FALSE	0.77	0.24	0.21	0.16	-0.59	-0.31	FALSE	-0.35	0.77	0.06	0.07	0
CGGA_633	FALSE	TRUE	-0.02	-0.5	0.36	-0.26	0.11	0.5	FALSE	0.8	-0.02	0.01	-0.03	0.03
CGGA_635	FALSE	TRUE	-0.01	-0.48	0.71	-0.22	-0.2	-0.47	FALSE	-1.07	-0.01	-0.03	-0.02	0.04
CGGA_638	FALSE	TRUE	-1.69	0.36	0.31	0.46	-0.21	0.12	FALSE	1.41	-1.69	-0.14	-0.11	-0.01
CGGA_641	FALSE	FALSE	0.29	-0.47	0.54	-0.54	-0.7	-0.37	FALSE	-0.05	0.29	0.05	-0.05	0.04
CGGA_642	FALSE	TRUE	-0.51	-0.74	0.42	-0.53	-0.16	-0.39	FALSE	0.08	-0.51	-0.05	-0.05	0.03
CGGA_643	FALSE	FALSE	0.75	0.67	0.41	0.17	0.28	0	FALSE	-0.21	0.75	0.17	-0.09	0.03
CGGA_655	FALSE	TRUE	-0.66	-0.3	0.57	-0.31	-0.37	-0.39	FALSE	-0.91	-0.66	-0.06	-0.1	0.05
CGGA_659	FALSE	TRUE	-0.48	-0.67	0.81	-0.47	-0.12	0.14	FALSE	1.13	-0.48	-0.03	-0.08	0.04
CGGA_661	FALSE	FALSE	0.65	1.17	0.22	1.39	1.78	0.58	TRUE	0.65	0.17	-0.07	0.16	-0.06
CGGA_662	FALSE	TRUE	-0.5	-0.37	0.63	-0.49	-0.27	-0.31	FALSE	-1.07	-0.5	-0.04	-0.04	0
CGGA_666	FALSE	TRUE	-0.2	-0.43	0.68	-0.25	0.01	-0.5	FALSE	0.32	-0.2	-0.01	-0.09	0.07
CGGA_671	FALSE	FALSE	0.19	-0.66	0.77	-0.77	-0.42	0.08	FALSE	-0.39	0.19	-0.01	-0.03	0.07
CGGA_675	FALSE	FALSE	0.16	-0.21	0.54	-0.15	-0.62	-0.26	FALSE	-0.27	0.16	0	-0.02	0.04
CGGA_678	FALSE	FALSE	0.55	1.21	0.43	0.32	1.9	-0.06	FALSE	0.29	0.55	0.01	0.17	-0.1
CGGA_685	FALSE	TRUE	-0.47	-0.89	0.47	-0.56	-0.41	-0.53	FALSE	-0.66	-0.47	-0.02	-0.08	0.03
CGGA_689	FALSE	FALSE	0.46	0.12	0.4	-0.07	-0.37	-0.35	FALSE	-0.16	0.46	0.08	-0.03	0.02
CGGA_694	FALSE	TRUE	-1.03	0.22	0.31	0.45	-0.1	0.29	FALSE	0.46	-1.03	-0.15	0.06	-0.05
CGGA_698	FALSE	TRUE	-1.21	0.34	0.47	-0.16	-0.12	0.17	FALSE	-0.09	-1.21	-0.1	-0.07	-0.02
CGGA_704	FALSE	TRUE	-1.13	-0.33	0.45	-0.13	0.05	-0.17	FALSE	-0.36	-1.13	-0.08	-0.15	0.05
CGGA_715	FALSE	FALSE	0.05	-0.93	0.7	-0.68	-0.37	0.02	FALSE	0.42	0.05	0	-0.06	0.06
CGGA_725	FALSE	TRUE	-0.58	-0.75	0.54	-0.27	-0.18	-0.02	FALSE	-0.17	-0.58	-0.08	0	0
CGGA_727	FALSE	FALSE	0.11	0.71	0.54	0.37	0.46	-0.02	FALSE	-0.48	0.11	0.01	0.05	-0.05
CGGA_732	FALSE	FALSE	1.42	-0.34	0.45	-0.06	-0.46	-0.3	FALSE	-1.22	1.42	0.15	0.08	-0.01
CGGA_738	FALSE	TRUE	-2.56	1.34	0.64	1.09	1.65	0.43	FALSE	1.43	-2.56	-0.16	-0.1	-0.14
CGGA_752	FALSE	TRUE	-0.76	0	0.61	0.12	0.3	-0.27	FALSE	-0.06	-0.76	-0.11	-0.03	0.02
CGGA_757	FALSE	TRUE	-0.46	-0.78	0.47	-0.53	-0.32	-0.48	FALSE	-0.85	-0.46	-0.04	-0.05	0.03
CGGA_760	FALSE	TRUE	-0.46	-0.56	0.48	-0.46	-0.4	-0.44	FALSE	0.97	-0.46	-0.04	-0.03	0.01
CGGA_762	FALSE	TRUE	-0.98	-0.96	0.4	-0.68	-0.43	-0.2	FALSE	0.72	-0.98	-0.08	-0.11	0.05
CGGA_766	FALSE	FALSE	0.74	-0.48	0.52	-0.31	-0.58	-0.49	FALSE	-0.95	0.74	0.09	-0.05	0.07
CGGA_785	FALSE	TRUE	-0.87	-0.65	0.67	-0.28	-0.32	-0.43	FALSE	-0.02	-0.87	-0.07	-0.07	0.02
CGGA_791	FALSE	FALSE	0.85	1.45	0.51	0.64	-0.1	0.33	FALSE	-0.37	0.85	0.1	0.05	-0.02
CGGA_796	FALSE	TRUE	-0.8	0.51	0.65	0.28	-0.01	-0.16	FALSE	0.34	-0.8	-0.09	0.02	-0.05
CGGA_807	FALSE	TRUE	-0.44	-0.85	0.73	-0.83	-0.73	-0.08	FALSE	0.71	-0.44	-0.03	-0.09	0.05
CGGA_812	FALSE	FALSE	1.62	1.32	0.47	0.76	0.01	1.15	TRUE	1.62	-2.09	-0.21	-0.01	-0.09
CGGA_815	FALSE	FALSE	0.63	1.18	0.42	0.86	0.56	0.21	TRUE	0.63	-2.15	-0.21	-0.04	-0.07
CGGA_818	FALSE	FALSE	0.1	0.43	0.65	0.64	1.34	1.16	TRUE	0.1	-0.56	-0.03	-0.01	-0.05
CGGA_834	FALSE	FALSE	1.76	0.12	0.42	0.22	0.23	-0.34	FALSE	-0.92	1.76	0.15	0.12	-0.02
CGGA_835	FALSE	FALSE	0.35	-0.38	0.68	-0.48	-0.37	-0.26	FALSE	-0.6	0.35	0.01	0.02	0.03
CGGA_838	FALSE	FALSE	0.21	-0.91	0.72	-0.69	-0.62	-0.47	FALSE	-0.74	0.21	0.04	-0.06	0.05
CGGA_843	FALSE	FALSE	0.25	-0.87	0.48	-0.61	-0.68	-0.48	FALSE	-0.51	0.25	0.03	-0.05	0.06
CGGA_856	FALSE	FALSE	0.56	-0.66	0.45	-0.54	-0.84	-0.18	FALSE	-0.07	0.56	0.03	0	0.06
CGGA_858	FALSE	FALSE	0.21	-0.84	0.66	-0.67	-0.35	-0.16	FALSE	0.55	0.21	0.01	-0.03	0.05
CGGA_864	FALSE	TRUE	-0.65	0.18	0.56	-0.11	-0.37	-0.14	FALSE	0.38	-0.65	-0.11	0.04	-0.02
CGGA_871	FALSE	TRUE	-0.93	-0.25	0.47	0.14	0.16	0.04	FALSE	0.67	-0.93	-0.07	-0.12	0.05
CGGA_884	FALSE	FALSE	0.25	-0.97	0.36	-0.61	-0.64	-0.38	FALSE	-0.71	0.25	0.04	-0.02	0.03
CGGA_892	FALSE	TRUE	-0.36	-0.26	0.54	-0.07	-0.43	0.18	FALSE	-0.43	-0.36	-0.01	-0.07	0.02
CGGA_893	FALSE	TRUE	-0.52	-0.78	0.62	-0.81	-0.56	-0.16	FALSE	0.14	-0.52	0	-0.12	0.06
CGGA_898	FALSE	TRUE	-0.33	-0.62	0.54	-0.64	-0.47	-0.15	FALSE	0.54	-0.33	-0.05	-0.03	0.04
CGGA_904	FALSE	FALSE	0.75	-0.25	0.41	-0.47	-0.5	-0.65	FALSE	-0.52	0.75	0.1	-0.05	0.06
CGGA_905	FALSE	TRUE	-1.24	-0.3	0.32	-0.01	-0.1	-0.29	FALSE	0.46	-1.24	-0.17	0	0
CGGA_908	FALSE	TRUE	-0.45	-0.98	0.42	-0.64	-0.24	-0.72	FALSE	-0.6	-0.45	-0.04	-0.07	0.04
CGGA_909	FALSE	TRUE	-0.52	-0.73	0.74	-0.22	0.43	-0.17	FALSE	0.07	-0.52	-0.02	-0.07	0.01
CGGA_D04	FALSE	FALSE	0.04	-1.05	0.63	-0.74	-0.69	-0.55	FALSE	-0.87	0.04	-0.01	-0.04	0.06
CGGA_D06	FALSE	TRUE	-0.54	-0.93	0.41	-0.59	-0.31	-0.26	FALSE	1.55	-0.54	-0.06	0.01	-0.02
CGGA_D07	FALSE	TRUE	-0.32	-0.83	0.51	-0.78	-0.17	-0.31	FALSE	0.87	-0.32	0.01	-0.09	0.04
CGGA_D11	FALSE	FALSE	0.4	2.19	0.5	1.3	0.68	0.48	TRUE	0.4	0.41	0.06	0.08	-0.09
CGGA_D14	FALSE	TRUE	-0.47	-0.59	0.45	-0.45	-0.44	-0.43	FALSE	-1.27	-0.47	-0.01	-0.11	0.04
CGGA_D15	FALSE	FALSE	0.79	-1.38	0.56	-0.73	-0.8	-0.48	FALSE	-0.44	0.79	0.09	-0.04	0.06
CGGA_D16	FALSE	FALSE	0.7	0.37	0.09	0.7	0.08	0.28	TRUE	0.7	0	-0.07	0.15	-0.07
CGGA_D18	FALSE	FALSE	0.78	2.49	0.7	1.9	0.49	1.84	TRUE	0.78	-0.98	-0.01	-0.08	-0.06
CGGA_D20	FALSE	FALSE	0.16	-0.96	0.68	-0.64	-0.27	-0.13	FALSE	0.66	0.16	0.03	-0.05	0.04
CGGA_D21	FALSE	FALSE	0.3	0.92	0.31	0.81	0.29	0.84	TRUE	0.3	0.67	0.08	0.09	-0.06
CGGA_D24	FALSE	FALSE	0.31	-0.04	0.18	0.41	-0.07	0.42	FALSE	-0.11	0.31	0.05	-0.01	0.01
CGGA_D27	FALSE	FALSE	0.29	-0.12	0.54	-0.07	0.02	-0.26	FALSE	-0.75	0.29	0.09	-0.06	0.01
CGGA_D29	FALSE	TRUE	-0.12	-1.08	0.45	-0.75	-0.8	-0.42	FALSE	0.21	-0.12	-0.01	-0.05	0.05
CGGA_D33	FALSE	FALSE	1.44	0.07	0.51	-0.27	-0.05	-0.15	FALSE	-0.18	1.44	0.14	0.15	-0.07
CGGA_D39	FALSE	FALSE	1.43	-0.46	0.59	-0.04	0.42	-0.28	FALSE	-1.66	1.43	0.19	-0.03	0.05
CGGA_D40	FALSE	FALSE	0.17	-0.62	0.58	-0.19	-0.34	-0.22	FALSE	1.15	0.17	0.02	-0.06	0.07
CGGA_D44	FALSE	FALSE	1.05	0.21	0.4	0.23	0.28	0.18	FALSE	-0.16	1.05	0.12	0.06	-0.03
CGGA_D45	FALSE	FALSE	0.19	-0.27	0.57	0.06	0.89	-0.32	FALSE	0.04	0.19	0.07	-0.1	0.05
CGGA_D46	FALSE	FALSE	1.07	-0.11	0.51	0.12	0.62	0.35	FALSE	-0.27	1.07	0.14	-0.01	0.03
CGGA_D47	FALSE	TRUE	-0.18	0.53	0.5	0.43	0.1	0.3	TRUE	-0.18	1.08	0.08	0.07	0.02
CGGA_D48	FALSE	FALSE	0.09	0.37	0.4	-0.05	-0.43	-0.36	FALSE	-0.73	0.09	0.1	-0.08	0
CGGA_D52	FALSE	FALSE	0.83	-0.63	0.47	-0.4	-0.37	-0.23	FALSE	0.19	0.83	0.1	-0.03	0.05
CGGA_D56	FALSE	FALSE	1.68	-0.07	0.34	0.17	0.48	-0.05	FALSE	0.08	1.68	0.15	0.1	0.01
CGGA_D58	FALSE	TRUE	-1.06	0.04	0.48	-0.19	-0.43	0.08	FALSE	1.23	-1.06	-0.08	-0.04	-0.02
CGGA_J023	FALSE	FALSE	1.93	-0.31	0.39	-0.34	-0.74	-0.21	FALSE	-1.7	1.93	0.24	-0.03	0.07
CGGA_J024	FALSE	TRUE	-0.53	-0.19	0.48	0.1	0.52	-0.27	FALSE	0.29	-0.53	-0.14	0.07	0
CGGA_J030	FALSE	TRUE	-0.12	-0.61	0.67	-0.57	-0.28	-0.29	FALSE	0.07	-0.12	-0.03	-0.06	0.06
CGGA_J042	FALSE	FALSE	0.16	0.83	0.31	0.95	-0.14	0.3	FALSE	0.31	0.16	-0.02	0.13	-0.07
CGGA_J130	FALSE	TRUE	-0.85	0.41	0.68	0.04	0.16	0.4	FALSE	1.11	-0.85	-0.09	-0.05	0.01
